# Supplementary material for: Graph Theory Enables Drug Repurposing – How a Mathematical Model Can Drive the Discovery of Hidden Mechanisms of Action
Source: PLoS One. 2014 Jan 9;9(1):e84912. doi: 10.1371/journal.pone.0084912 (PMC3886994; doi:10.1371/journal.pone.0084912)
Supplement: File S1 — List of all concepts. (TXT) [file pone.0084912.s001.txt]

72_COLLAGENASE
72_METALLOPROTEINASE
Aagenaes
Aarskog_Scott
AASE
ABCD_SYNDROME
ABD_AORT_ANE
Abetalipoproteinemia
Acalvaria
Acanthamoeba_keratitis
Acanthosis_Nigricans
Acatalasia
ACE
ACE2
Aceruloplasminemia
ACETYLCHOLINE
ACETYL_GRP
Achalasia
Achard_Thiers
Acheiropodia
Achondroplasia
Achromatopsia
Ackerman_syndrome
Acoustic_Neuroma
ACP5
ACPS3
Acquired_generalized_lipodystrophy
Acquired_hypoprothrombinemia
Acquired_ichthyosis
Acquired_idiopathic_sideroblastic_anaemia
Acrodermatitis_enteropathica
Acrodysostosis
acrofacial_dysostosis
Acrokeratoelastoidosis
Acromesomelic_dwarfism
Acroosteolysis_dominant_type
Acrorenal_syndrome
ACRP
ACS
ACTH
ACTH_1-24
ACTH_7-38
ACTH_deficiency
ACTIVIN
ACTIVIN_A
ACTIVIN_B
ACUTE
Acute_basophilic_leukemia
Acute_erythroblastic_leukemia
Acute_interstitial_pneumonia
Acute_leukemia_ambiguous_lineage
Acute_liver_failure
Acute_lung_injury
Acute_lymphoblastic_leukemia
Acute_megakaryoblastic_leukemia
Acute_monoblastic_leukemia
Acute_motor_axonal_neuropathy
Acute_motor_sensory_axonal_neuropathy
Acute_myelofibrosis
Acute_myeloid_leukemia
Acute_peripheral_arterial_occlusion
Acute_promyelocytic_leukaemia
Acute_radiation_enteritis
ACUTE_RENAL_FAILURE
Adamantinoma
Adams_nance_syndrome
ADAMS_OLIVER
ADAMTS4
ADANE
ADCA
ADCME
Addison's_disease
Adenine_phosphoribosyltransferase_deficiency
Adenosine_deaminase_deficiency
ADENOVIRUS_E1B_19KDA
ADENOVIRUS_E1B_55KDA
ADENOVIRUS_E3_14_7_KDA
Adenylosuccinase_deficiency
Adhesive_arachnoiditis
Adie_syndrome
ADIPOCYTE
ADIPONECTIN
ADIPOR1
ADIPOR2
ADLTE
ADM
ADP
Adrenal_adenoma
ADRENAL_GLAND
Adrenal_hyperplasia
Adrenal_incidentaloma
Adrenocortical_carcinoma
Adrenoleukodystrophy
ADRENOMEDULLIN
ADRENORPHIN
ADULT
Adult_Onset_Still's_disease
Adult_spinal_muscular_atrophy
Adult_T-cell_leukaemia/lymphoma
AEC
Afibrinogenemia
AFP
African_trypanosomiasis
AG85A
Agammaglobulinemia
Age-related_macular_degeneration
AGM2
AGRP
AHDS
Ahumada-Del_Castillo_syndrome
Aicardi-Goutieres_syndrome
Aicardi_syndrome
AIDS
AIDS_WASTING
AIP
AIP_1
Alagille_syndrome
Albers-Schonberg_disease
Albright_hereditary_osteodystophy
ALBUMIN
Alcock_syndrome
ALDOSTERONE
Aldosterone_synthase_deficiency
Alexander_disease
Algodystrophy
ALK1
ALK2
ALK3
ALK4
ALK5
ALK6
Alkaptonuria
Allergic_bronchopulmonary_aspergillosis
ALLERGIC_DERMATITITS
Allgrove_syndrome
Alopecia
Alpers_syndrome
ALPHA-CGRP
ALPHA-MSH
ALPHA_2_MACROGLOBULIN
ALPHA_2_MACROGLOBULIN_RECEPTOR
ALPHA_CELL
ALPHA_ENDORPHIN
Alpha_thalassemia
Alport_syndrome
ALS
ALSG
Alstrom_syndrome
Alternating_hemiplegia
Alveolar_echinococcosis
Alzheimer_disease
Amaurosis_hypertrichosis
Amegacaryocytosis
AMH
AMPAR
Amyloid_cardiopathy
Amyloid_nephropathy
Amyloid_polyneuropathy
Amylopectinosis
Amyoplasia_congenita
Anauxetic_dysplasia
Ancylostomiasis
Andermann_syndrome
ANDROSTENEDIONE
Aneurysmal_subarachnoid_haemorrhage
Angelman_syndrome
Angio-osteohypertrophic_syndrome
Angiodysgenetic_necrotizing_myelopathy
Angioedema
Angiofollicular_ganglionic_hyperplasia
ANGIOGENESIS
ANGIOMYOLIPOMA
Angiostrongyliasis
ANGIOTENSIN
ANGPT1
ANGPT2
ANGPT4
ANGPTL1
ANGPTL2
ANGPTL3
ANGPTL4
ANGPTL5
Anguillulosis
Anisakiasis
Ankylosing_spondylarthritis
Annuloaortic_ectasia
ANOREXIA
Anorexia_nervosa
ANOTHER
ANP
Anti-phospholipid_syndrome
ANTIBACTERIAL
Antithrombin_deficiency
ANTIVIRAL
Antley-Bixler_syndrome
AOA1
Aortic_aneurysm_syndrome_due_to_TGFbeta_receptors_anomalies
APAF-1
APC
APECED
Apical_ballooning_syndrome
Aplastic_anemia
Apnea_of_infancy_(AOI)
Apnea_of_prematurity_(AOP)
Apolipoprotein_AI_amyloidosis
APOPTOSIS
Apo_A-I_deficiency
APP
Apple_peel_syndrome
APUDoma
ARCA
ARC_SYNDROME
ARDS
ARDS_Syndrome
AREDYLD
Areolar_atrophy_of_the_macula
Argyria
Argyrophilic_grain_disease
Arndt-Gottron_disease
Arnold-Chiari_malformation
Aromatase_deficiency
Arrhythmogenic_right_ventricular_dysplasia
ARTHRITIS
Arthrogryposis
Arts_syndrome
Asbestosis
Ascites
ASD
Aseptic_abscesses_syndrome
Asherman's_syndrome
ASIP
Aspartylglucosaminidase_deficiency
Asperger_syndrome
Aspergillosis
ASTHMA
ASTRESSIN
Astrocytoma
ASTROGLIA
Atelencephaly
ATHEROSCLEROSIS
ATLD
Atopic_dermatitis
ATORVASTATIN
ATP
ATR-16_syndrome
Atransferrinemia
Atrial_myxoma
Atrophia_aerata
Atrophoderma_vermiculata
Atypical_Mole_syndrome
Autism
Autoimmune_haemolytic_anemia
Autoimmune_lymphoproliferative_syndrome
Autoimmune_pancreatitits
Autoimmune_thyroiditis
Axenfeld-Rieger_syndrome
AZATHIOPRINE
BAK
BAND_3
Barrett_esophageal_adenocarcinoma
BASAL_CELL
BASOPHIL_GRANULOCYTE
BAX
BBB_syndrome
BCL2_HOMOLOGY_DOMAIN
BCLW
BCLX
BCL_2
BEEC
Behcet_disease
Berylliosis
BETA-2-MICROGLOBULIN
BETA-CGRP
BETA-LIPOTROPIN
BETA-MSH
BETA_CASOMORPHIN
BETA_CELL
BETA_ENDORPHIN
BFGF_1_24
BIDS_syndrome
Bietti_s_crystalline_dystrophy
BIG_GASTRIN_I
BINP
BIPOLAR_DISORDER
BIRC2
BIRC3
BL2L13
BLISTERING_DISEASE
BNP
BONE_MARROW_CELL
BRADYKININ
BRAIN
BREAST_CANCER
BSP
BTNL2
Buerger_Disease
BULIMIA
BULLOUS_PEMPHIGOID
BUSURELIN
B_cell_chronic_lymphocytic_leukaemia
C193
C6_CC_CHEMOKINES
CADHERIN_1
CADHERIN_12
CADHERIN_13
CADHERIN_2
CADHERIN_3
CADHERIN_5
CALC1
CALCIDIOL
CALCITONIN
CALCITRIOL
CALCRL
Campomelic_Displasia
CARBETOCIN
CARD14
CARD15
CARD4
CARD5
CARD6
CARD8
CARDIAK
CARDIOMYOCYTE
CARMA1
CARMA3
CARNOSINE_SINTHASE
CART_55-102
CART_62-76
CASPASE-1
CASPASE-14
CASPASE-2
CASPASE-3
CASPASE-4
CASPASE-5
CASPASE-8
CASPASE-9
Cavernous_hemangioma
CCF1
CCK
CCK1
CCK2
CCL1
CCL11
CCL12
CCL13
CCL14
CCL15
CCL16
CCL17
CCL18
CCL19
CCL2
CCL20
CCL21
CCL22
CCL23
CCL24
CCL25
CCL26
CCL27
CCL28
CCL3
CCL4
CCL5
CCL6
CCL7
CCL8
CCL9
CCN1
CCN2
CCN3
CCN4
CCN5
CCN6
CCND1
CCND2
CCND3
CCND4
CCND5
CCR1
CCR10
CCR11
CCR2
CCR3
CCR4
CCR5
CCR6
CCR7
CCR8
CCR9
CC_CHEMOKINES
CD1
CD100
CD101
CD102
CD103
CD104
CD105
CD106
CD107A
CD107B
CD108
CD109
CD110
CD111
CD112
CD113
CD114
CD115
CD116
CD117
CD119
CD11A
CD11B
CD11C
CD11D
CD120A
CD120B
CD121
CD121A
CD121B
CD122
CD123
CD124
CD125
CD126
CD127
CD129
CD13
CD130
CD131
CD132
CD133
CD134
CD135
CD136
CD137
CD138
CD14
CD142
CD148
CD150
CD151
CD152
CD155
CD156
CD156C
CD156_B
CD157
CD158a
CD158b
CD158c
CD158d
CD158E1
CD158g
CD158h
CD158i
CD158j
CD158k
CD159A
CD159C
CD16
CD160
CD161
CD161A
CD161B
CD161C
CD162R
CD163
CD164
CD165
CD166
CD167A
CD167B
CD168
CD169
CD16A
CD16B
CD170
CD171
CD172A
CD172_B
CD173
CD174
CD176
CD177
CD178
CD179A
CD179B
CD18
CD180
CD19
CD2
CD20
CD200
CD200R
CD202
CD209b
CD21
CD210
CD212
CD213a1
CD213a2
CD215
CD217
CD218a
CD218b
CD22
CD221
CD222
CD223
CD224
CD225
CD226
CD227
CD228
CD229
CD23
CD230
CD231
CD232
CD234
CD235A
CD235B
CD236
CD236R
CD239
CD24
CD242
CD243
CD244
CD247
CD248
CD249
CD25
CD252
CD253
CD254
CD256
CD257
CD258
CD26
CD261
CD262
CD263
CD264
CD265
CD266
CD267
CD268
CD269
CD27
CD270
CD271
CD272
CD273
CD274
CD275
CD276
CD277
CD278
CD279
CD27BP
CD28
CD280
CD281
CD282
CD283
CD284
CD286
CD288
CD289
CD29
CD290
CD294
CD295
CD296
CD297
CD299
CD3
CD30
CD300E
CD300LB
CD300LG
CD301
CD302
CD303
CD304
CD305
CD306
CD307a
CD307b
CD307c
CD307d
CD307e
CD309
CD30L
CD31
CD312
CD314
CD317
CD318
CD319
CD32
CD320
CD321
CD322
CD326
CD328
CD329
CD33
CD330
CD335
CD336
CD337
CD338
CD339
CD34
CD340
CD344
CD349
CD35
CD350
CD351
CD352
CD353
CD354
CD355
CD357
CD358
CD36
CD360
CD361
CD362
CD363
CD37
CD38
CD39
CD39L1
CD39L2
CD39L3
CD39L4
CD4
CD40
CD40AP
CD40BP
CD40L
CD40LT
CD41
CD42A
CD42B
CD42C
CD42D
CD43
CD44
CD44HSPG
CD45
CD46
CD47
CD47R
CD48
CD49A
CD49B
CD49C
CD49D
CD49E
CD49F
CD5
CD50
CD51
CD52
CD53
CD54
CD55
CD56
CD57
CD58
CD59
CD61
CD63
CD64
CD65
CD66A
CD66B
CD66C
CD66D
CD66E
CD66F
CD68
CD69
CD7
CD70
CD71
CD72
CD73
CD75
CD76
CD77
CD79A
CD79B
CD8
CD80
CD81
CD81P3
CD82
CD83
CD84
CD85a
CD85d
CD85e
CD85f
CD85g
CD85h
CD85i
CD85j
CD85k
CD86
CD87
CD88
CD89
CD9
CD90
CD92
CD93
CD94
CD95
CD96
CD97
CD98
CD99
CD9P-1
CDT
CDTA
CDTB
CDTC
CDW210_B
CD_146
CD_15
CEA
Cerebral_malaria
CFH
CHAGAS_DISEASE
Childhood_epilepsy
Choroidal_neovascularization
CHROMAFFIN_CELL
Chronic_fatigue_syndrome
Chronic_Graft_vs_Host_Disease
CICLOPIROX
Clarkson_Disease
CLIP
CMT
CNP
COLLAGEN_I
COLLAGEN_II
COLLAGEN_III
COLLAGEN_IV
COLLAGEN_V
COLLAGEN_VI
COLLAGEN_VII
COLON_CANCER
COMPUTED_TOMOGRAPHY
CORTICOTROPE
CORTISOL
CRAF-1
CRF
CRHR1
Crohn_Disease
CRP
CSA_INDUCED_TUBULOINTERSTITIAL_FIBROSIS
CTEPH
Cutaneous_hemangioma
CX3CL1
CX3CR1
CX3X_CHEMOKINES
CXCL1
CXCL10
CXCL11
CXCL12
CXCL13
CXCL14
CXCL15
CXCL16
CXCL17
CXCL2
CXCL3
CXCL4
CXCL4L1
CXCL5
CXCL6
CXCL7
CXCL8
CXCL9
CXCR1
CXCR2
CXCR3A
CXCR3B
CXCR4
CXCR5
CXCR6
CXCR7
CXC_CHEMOKINES
CYCLIN_A1
CYCLIN_A2
CYCLIN_B1
CYCLIN_B2
CYCLIN_B3
CYCLIN_D1
CYCLIN_D2
CYCLIN_D3
CYCLOSPORINE
CYTOCHROME_C_OXIDASE
CYTOCHROME_C_REDUCTASE
CYTOKERATIN
CYTOKERATIN_1
CYTOKERATIN_10
CYTOKERATIN_11
CYTOKERATIN_12
CYTOKERATIN_13
CYTOKERATIN_14
CYTOKERATIN_15
CYTOKERATIN_16
CYTOKERATIN_17
CYTOKERATIN_18
CYTOKERATIN_19
CYTOKERATIN_2
CYTOKERATIN_20
CYTOKERATIN_3
CYTOKERATIN_4
CYTOKERATIN_5
CYTOKERATIN_6
CYTOKERATIN_7
CYTOKERATIN_8
CYTOKERATIN_9
C_CHEMOKINES
DEATH_DOMAIN
DEATH_LIGAND
DEATH_RECEPTORS
DECIDUAL_CELL
DEHYDROEPIANDROSTERONE
DELTA_CELL
DELTA_ENDORPHIN
DENDRITIC_CELL
DERMATITIS_HERPETIFORMIS
DESLORELIN
DHPS
DIABETIC_NEPHROPATHY
Diabetic_neuropathy
Diabetic_retinopathy
DIHYDROTESTOSTERONE
DOPAMINE
DOXORUBICIN
DOXYCYCLINE
DP1
Dravet_syndrome
DSAP
DSIP
DUODENUM
DYNORPHIN_A
DYNORPHIN_B
DYSPHORIA
E-SELECTIN
EBV_CS_ANTIGEN
ECL_CELL
EDN1
EDN2
EDN3
EIF_5A
Endometriosis
EOSINOPHIL_GRANULOCYTE
EP1
EP2
EP3
EP4
EPCR
Epidermolysis_bullosa
EPIDIDYMIS
EPINEPHRINE
EPO
ERA
ERB_A
ERK
ERK_1
ERK_2
ERYTHEMA_NODOSUM
ESTRADIOL
ESTRIOL
ESTROGEN
ESTRONE
ETF_Q_OXIDOREDUCTASE
ET_A
ET_B
EVEROLIMUS
EYE
F11
FARNESYLTRANSFERASE
FERRITIN
FERTIRELIN
FETOMODULIN
FETUIN
FGF-1
FGF-10
FGF-16
FGF-2
FGF-3
FGF-4
FGF-5
FGF-7
FGF-9
FGFR1
FGFR2
FGFR3
FGFR4
FGFS
FGRP
FH1
FH2
FH3
FH4
FH5
FH6
FHF-1
FHF-2
FHF-3
FHF-4
FH_DOMAIN
FIBRIN
FIBRINOGEN
FIBROBLAST
FIBRONECTIN
FIBRONECTIN_FRAGMENT
FLG-2
FLIP
FLT-3-LIGAND
FLT_1
FMLP
FOLLICULAR_CELL
FP
FPF
FPR
FPRL2
FRAGILE_X_SYNDROME
FRAU
FSH
FTI
F_CELL
GABA
GAL-R1
GAL-R2
GAL-R3
GALANIN
GALANIN_1-13
GAMMA-LIPOTROPIN
GAMMA-MSH
GAMMA_SECR_INHIBITOR
GASTRIN
GASTRIN_I
GCB
GCC
GDP
GH
GHRELIN
GHRH
GIP
Glomerulonephritis
GLP1
GLP1R
GLP2
GLP2R
GLUCAGON
GLUCORTICOID_RECEPTOR
GLUTAMATE
GONADOTROPE
GP120
GP160
GRANULOSA_CELL
GRANZYME_A
GRANZYME_B
GRANZYME_C
GRANZYME_D
GRANZYME_E
GRANZYME_F
GRANZYME_G
GRANZYME_H
GRANZYME_K
GRANZYME_M
GRF
GRF-1
GRP
GRPR
GSH
GSH_PEROXIDASE
GSSG
GTP
GUANYLIN
GUANYLIN_CYCLASE
Guillain_Barre_SYNDROME
HAI-1
HAMARTOMATOMA
HBV
HBV_acute_hepatitis
HBV_cancer
HBV_chronic_hepatitis
HBV_cirrhosis
HBV_fatal_hepatitis
HCG
HEART
HELICOBACTER
HEMOLYTIC_ANEMIA
HEPATOCYTE
HGF
HGFAC
HGFR
Hirschsprung_dis
HISTAMINE
HISTIOCYTE
HIV_1
HIV_Lipodistrophy
HIV_PAH
HLA-A1
HLA-A11
HLA-A19
HLA-A2
HLA-A23
HLA-A24
HLA-A25
HLA-A26
HLA-A28
HLA-A29
HLA-A3
HLA-A30
HLA-A31
HLA-A32
HLA-A33
HLA-A66
HLA-A68
HLA-A74
HLA-A9
HLA-B12
HLA-B13
HLA-B14
HLA-B15
HLA-B16
HLA-B17
HLA-B18
HLA-B21
HLA-B22
HLA-B27
HLA-B35
HLA-B37
HLA-B38
HLA-B39
HLA-B40
HLA-B41
HLA-B42
HLA-B44
HLA-B45
HLA-B46
HLA-B47
HLA-B48
HLA-B49
HLA-B5
HLA-B50
HLA-B51
HLA-B52
HLA-B53
HLA-B54
HLA-B55
HLA-B56
HLA-B57
HLA-B58
HLA-B60
HLA-B61
HLA-B62
HLA-B7
HLA-B75
HLA-B77
HLA-B8
HLA-C
HLA-Cw1
HLA-Cw10
HLA-Cw2
HLA-Cw3
HLA-Cw4
HLA-Cw5
HLA-Cw6
HLA-Cw7
HLA-Cw8
HLA-Cw9
HLA-DP
HLA-DPA1
HLA-DPB1
HLA-DR-GAMMA
HLA-E
HLA-F
HLA-G
HNP-2
HPL
HSP
HTLV_1
Huntington_disease
HUVEC
HYDROXYCHLOROQUINE
HYPERCALCAEMIA
HYPERCALCURIA
hyperoxaluria_type_1
HYPOTHALAMUS
ICC
IFN_ALPHA
IFN_BETA
IFN_GAMMA
IGF1
IGF1_1_3
IGFB3
IGFBP
IGFBP7
IGSF12
IGSF13
IGSF16
IG_LON
IKK
IL1
IL10
IL11
IL11RA
IL12
IL12RA
IL13
IL14
IL17E
IL17RB
IL17RC
IL17RD
IL18
IL18BP
IL19
IL1RP1
IL1_BETA_CONVERTASE
IL1_DELTA
IL2
IL20
IL20RA
IL20RB
IL21
IL22
IL23
IL24
IL25
IL26
IL28A
IL28B
IL29
IL3
IL30
IL31
IL32
IL33
IL34
IL35
IL4
IL4_DELTA_2
IL5
IL6
IL6ST
IL7
IL9
ILHP1
ILP1
ILP2
IMMUNOMODULATION
INFARCTION
INFECTION
INFLAMMATION
Inflammatory_bowel_disease
INFLIXIMAB
INHIBIN
INSP3R
INSULIN
INSULIN_RECEPTOR
INTELECTIN
INTERLEUKIN_B
INTERMEDIN
INTERMEDIN-47
INTERSTITIAL_LUNG_DISEASE
INTESTINE
IP1
IP2
IRAK
IRF8
IRS
ISCHEMIA
JAK1
JAK2
JAK3
Jeune_syndrome
JNK
JNK_1
JNK_2
JNK_3
JUXTAGLOMERULAR_CELL
K-FGF
Kaposi_sarcoma
KAR
keloids
KERATINOCYTE
KIDNEY
KOR
Kufs_disease_CLN4
KUPFFER_CELL
L-CARNOSINE
L-SELECTIN
LACTOTROPH
LAM
LAMININ_PEPTIDE
LANGERHANS_CELL
LAPAROS_ASSIST_MYOMEC
LEIOMYOMA
Leishmaniasis
LEPTIN
LEPTIN_22_56
LEU-ENKEPHALIN
LEUKOTRIENE_A4
LEUKOTRIENE_A4_HYDROLASE
LEUKOTRIENE_A4_SYNTHASE
LEUKOTRIENE_B4
LEUKOTRIENE_C4
LEUKOTRIENE_D4
LEUKOTRIENE_E4
LEUPRORELIN
LEYDIG_CELL
LFA1
LH
LHRH
LIPOARABINOMANNAN
LIPOMA
LIVER
Liver_Cancer
Liver_cirrhosis
Lupus
LVP
LYMPHANGIOGENESIS
LYMPHANGIOMA
LYMPHOCYTE_B_CELL
LYMPHOCYTE_CD8+_CELL
LYMPHOCYTE_GAMMA_DELTA_T_CELL
LYMPHOCYTE_NK_CELL
LYMPHOCYTE_REG_CELL
LYMPHOCYTE_TEFF_CELL
LYMPHOCYTE_TH_CELL
LYMPHOCYTE_T_CELL
MAC-1
MACROPHAGE
MALARIA
MAP2K
MAP3K
MAPK
MART-1
MART-1_26-35
MAST_CELL
MATRIXINS
MCH
MCHR
MCT_PULMONARY_HYPERTENSION
MDP
MEDULLOBLASTOMA
MEGACARYOCYTE
MELANOCYTE
MELANOTROPH
MELATONIN
MESANGIAL_CELL
MET-ENKEPHALIN
METHYLPREDNISOLONE
MHC_CLASS_1
MHC_CLASS_2
MICROGLIA
MIGRATION
MINIGASTRIN
MINIGASTRIN_I
MMP1
MMP10
MMP11
MMP12
MMP13
MMP14
MMP15
MMP16
MMP17
MMP19
MMP2
MMP20
MMP20A
MMP21
MMP22
MMP23
MMP24
MMP3
MMP7
MMP8
MMP9
MN_CELL
MONOCYTE
MOR
MOTT
MPF
MRP_14
MRP_8
MSHRIF
MST1
MUC7
MULTI-CSF
MULTIPLE_SCLEROSIS
MYELIN_PRP
Myelodysplastic_syndromes
MYELOID_CELL
MYELOPEROXIDASE
MYOBLAST
Myocardial_reperfusion_injury
MYOCYTE
MYOFIBROBLAST
M_ADEM
M_CELL
NADH_DEHYDROGENASE
Narcolepsy
NECROSIS
NEOPTERIN
NEURAL_STEM_CELL
Neuroacanthocytosis
NEUROBLASTOMA
NEUROKININ_A
NEUROKININ_B
NEUROPEPTIDE_EI
NEUROPEPTIDE_W
NEUROPEPTIDE_W30
NEUROTENSIN
NEUTROPHIL_GRANULOCYTE
NF-KB
NF-KB-SN50
NFKB
NIFURTIMOX
NITRILE_METABOLITES
NITROREDUCTASE
NK1R
NK2R
NK3R
NMDA
NMDAR
NOD1
NOD2
NON-CASEATING_GRANULOMA
NON_HODGKIN_LYMPHOMA
NOREPINEPHRINE
NPPC
NPRA
NPRB
NPRC
NTYROSINE
OCTREOTIDE
OPN
OREXIN_A
OREXIN_B
ORL1
OSTEOBLAST
OSTEOCALCIN
OSTEOCLAST
OVARY
OX1R
OXIDATIVE_PHOSPHORYLATION
OXIDATIVE_STRESS
OXTR
OXYTOCIN
P-SELECTIN
P-SELECTIN_LIGAND
P38_MAPK
P53
P53CSV
PACAP
PACAP-27
PACAP-38
PAN2
PANCREAS
PANCREATIC_POLYPEPTIDE
PAR1
PAR2
PAR3
PAR4
PARAFOLLICULAR_CELL
PDGF
PDGFRA
PDGFRB
PDYN
PEMPHIGUS_VULGARIS
PENTAGASTRIN
PENTOXIFYLLINE
PEPT_ALA
PEPT_PHE
PEPT_PRO
PEPT_TYR
periodontitis
PGF
PH
PHAGOCYTOSIS
PICK_1
PINEALOCYTE
PINEAL_GLAND
PITUITARY_GLAND
PKC
PKR1
PKR2
PLACENTA
PLASMA_CELL
PLASMODIUM
Pneumoconioses
PNEUMOCONIOSIS
PN_CELL
POLYAMINES
POMC
PON
PON1
PON2
PPAR-ALPHA
PPAR-DELTA
PPAR-GAMMA
PPP_PATH
PPY
PRAVASTATIN
PREDNISOLONE
PREDNISONE
PRH
PRKCA
PRKCB
PROADRENOMEDULLIN
PROGESTERONE
PROGLUMIDE
PROKINETICIN
PROLACTIN
PROLIFERATION
PROSTACYCLIN
PROSTAGLANDIN_D2
PROSTAGLANDIN_E1
PROSTAGLANDIN_E2
PROSTAGLANDIN_F2_ALPHA
PROSTAGLANDIN_H2
PROSTATE
PRRP
PSA
Psoriasis
Psoriatic_arthritis
PTGS1
PTH
PTH_RP
PTK2
Pulmonary_fibrosis
Pyogenic_granuloma
PYY
P_CELL
RAMP1
RAMP2
RAMP3
RAPAMYCIN
Raynaud_disease
RELAXIN
RENIN
RENIN_INHIBITOR_PEPT
REPERFUSION_INJURY
RESVERATROL
RETINOL
Retinopathy_prematurity
REV
REX
RFRP_1
RIP3
SALUSIN
SALUSIN_ALPHA
SALUSIN_BETA
SAPK
SARCOIDOSIS
SAUVAGINE
SCHIZOPHRENIA
Scleroderma
SECRETASE
SECRETIN
SECRETIN_RECEPTOR
SEROTONIN
SERTOLI_CELL
Sezary_syndrome
SH2
SHORT_SYNDROME
SHP2
SICKLE_CELL_DISEASE
Silicosis
Sjogren_disease
SKIN
SL
SLIT-1
SMOOTH_MUSCLE_CELL
SOD
SOD1
SOD2
SOD3
SOMATOSTATIN
SP
SPERMIDINE
SPLEEN
SPLENOPENTIN
SRP
STAT1-ALPHA
STAT1-BETA
STAT2
STAT3
STAT4
STAT5-A
STAT5-B
STAT6
STEM_CELL
STRESSCOPIN
SUCCINATE_DEHYDROGENASE
SUMATRIPTAN
Sweet_syndrome
SYNAPTOBREVIN
SYNCYTIOTROPHOBLAST
S_CELL
TAK1
Tardive_dyskinesia
TBG
TCR
TESTICLE
TESTOSTERONE
TGF-ALPHA
TGF-BETA
TGF-BETA-SIGNALING_PATHWAY
TH17_CELL
THALOMIDE
THECA_CELL
THROMBIN
THROMBOCYTE
THROMBOXANE_A2
THROMBOXANE_A_SYNTHASE
THROMBOXANE_B2
THYMIC_EPITHELIAL_CELL
THYMOCYTE
THYMOPENTIN
THYMOPOIESIS
THYMOSIN_ALPHA_1
THYMOSIN_BETA_4
THYROGLOBULIN
THYROID
THYROTROPE
THYROXINE
TIMP
TINU_syndrome
TNF-ALPHA
TNF-ALPHA-INH
TNF-ALPHA_RECEPTORS
TNF-BETA
TP
TPH
TPO
TRADD
TRAF1
TRAF2
TRAF3
TRAF4
TRAF5
TRAF6
TRAF7
TRAP-14
TRAP-5
TRAP-6
TRH
TRIIODOTHYRONINE
TRIPTORELIN
TRK
TROPHOBLAST
TROPONIN
TRYPANOSOMAS
TRYPSIN
TSH
TTR
Tuberculosis
TUFTSIN
TYROSINASE
TYROSINE_KINASE
ULCERATIVE_COLITIS
UROCORTIN
UROCORTIN_2
URODILATIN
UROGUANYLIN
UROTENSIN
UTERUS
Uveitis
vascular_dementia
VASOPRESSIN
VEGF-A
VEGF-B
VEGF-C
VEGF-D
VEGF-E
VEGF_R3
VIMENTIN
VINCULIN
VIP
VIPR1
VIPR2
Whipple_disease
XCL1
XCL2
XCR1
