# Supplementary material for: Graph Theory Enables Drug Repurposing – How a Mathematical Model Can Drive the Discovery of Hidden Mechanisms of Action
Source: PLoS One. 2014 Jan 9;9(1):e84912. doi: 10.1371/journal.pone.0084912 (PMC3886994; doi:10.1371/journal.pone.0084912)
Supplement: File S2 — List of all paper IDs. (DATA) [file pone.0084912.s002.data]

ID_ARTICLE
13
22
24
26
37
61
75
113
131
145
148
159
190
199
206
208
216
220
222
225
238
241
242
243
245
246
247
260
265
272
275
276
294
317
325
330
332
334
348
386
404
407
411
421
423
450
452
464
491
538
539
540
541
543
562
565
582
588
593
608
609
612
626
628
632
633
640
653
654
655
656
657
660
661
664
665
666
667
669
670
673
674
682
683
697
731
732
741
742
743
744
747
754
757
758
761
764
766
767
769
770
771
775
776
779
789
792
793
809
815
824
825
826
841
856
857
858
877
884
897
898
899
937
948
949
964
972
973
976
981
984
987
989
996
1011
1019
1029
1040
1044
1049
1050
1103
1127
1131
1133
1138
1145
1148
1151
1153
1163
1166
1167
1210
1216
1238
1239
1295
1319
1321
1322
1337
1345
1346
1351
1352
1355
1357
1358
1362
1367
1379
1380
1389
1391
1399
1401
1437
1440
1444
1446
1448
1450
1455
1462
1463
1488
1490
1497
1507
1509
1520
1531
1545
1546
1553
1557
1575
1589
1594
1608
1612
1618
1620
1629
1634
1636
1639
1672
1682
1700
1717
1753
1755
1764
1794
1803
1812
1813
1815
1845
1848
1865
1880
1881
1882
1883
1895
1901
1915
1918
1948
1954
1957
1958
1971
1978
1986
1989
1994
1997
2001
2007
2008
2024
2026
2075
2094
2095
2096
2097
2098
2101
2102
2129
2153
2154
2155
2158
2165
2313
2314
2361
2381
2384
2385
2386
2387
2393
2396
2403
2406
2438
2458
2460
2477
2479
2503
2504
2508
2509
2510
2512
2527
2532
2548
2560
2564
2588
2608
2609
2623
2633
2635
2636
2637
2644
2649
2661
2675
2689
2693
2696
2697
2718
2719
2720
2733
2734
2760
2777
2783
2795
2796
2800
2804
2807
2827
2836
2851
2863
2870
2876
2890
2895
2928
2950
2951
2953
2971
2978
2983
2984
2986
3001
3019
3049
3057
3060
3064
3067
3080
3083
3086
3092
3095
3096
3097
3098
3105
3107
3108
3109
3111
3137
3149
3161
3178
3187
3194
3212
3241
3243
3252
3258
3260
3280
3298
3303
3304
3364
3368
3391
3412
3415
3418
3431
3450
3457
3486
3492
3496
3506
3513
3545
3604
3605
3606
3607
3632
3635
3644
3650
3661
3664
3666
3673
3675
3682
3699
3700
3706
3709
3711
3714
3720
3737
3738
3739
3744
3745
3763
3764
3769
3772
3784
3789
3800
3833
3834
3836
3842
3843
3848
3866
3870
3874
3892
3893
3895
3900
3903
3914
3928
3939
3942
3946
3949
3954
3958
3960
3964
3966
3969
3970
3974
3999
4000
4006
4008
4011
4012
4014
4015
4024
4026
4041
4045
4059
4062
4063
4070
4071
4097
4120
4163
4166
4168
4174
4176
4190
4205
4210
4217
4223
4227
4228
4229
4235
4237
4241
4250
4251
4260
4261
4284
4325
4334
4335
4341
4361
4363
4364
4376
4377
4382
4385
4387
4409
4419
4427
4428
4471
4481
4483
4485
4573
4581
4588
4600
4635
4641
4646
4649
4657
4666
4667
4683
4688
4691
4728
4729
4745
4748
4750
4751
4753
4754
4755
4756
4757
4760
4765
4770
4773
4775
4776
4779
4780
4782
4786
4793
4798
4814
4815
4840
4852
4854
4855
4864
4871
4873
4877
4880
4882
4896
4897
4907
4910
4911
4923
4925
4926
4927
4928
4929
4931
4939
4941
4952
4960
4961
4962
4963
4964
4965
4966
4969
4972
4978
4998
5013
5024
5028
5029
5034
5042
5044
5048
5049
5050
5051
5052
5053
5062
5063
5067
5079
5087
5100
5102
5154
5170
5202
5208
5213
5252
5266
5281
5310
5317
5319
5325
5326
5334
5338
5341
5342
5346
5347
5373
5378
5383
5394
5395
5396
5408
5444
5465
5468
5561
5562
5564
5566
5568
5588
5605
5606
5619
5627
5630
5638
5642
5667
5683
5688
5694
5697
5698
5700
5715
5716
5734
5754
5768
5775
5778
5790
5792
5793
5795
5805
5808
5809
5814
5816
5821
5822
5823
5832
5837
5843
5859
5864
5866
5869
5870
5875
5879
5887
5888
5889
5890
5896
5913
5927
5934
5941
5942
5944
5945
5946
5947
5948
5950
5953
5970
6018
6019
6021
6027
6032
6044
6067
6071
6094
6097
6101
6102
6105
6127
6147
6150
6151
6152
6153
6154
6155
6165
6179
6181
6184
6220
6226
6237
6250
6253
6267
6283
6289
6298
6299
6300
6326
6332
6337
6347
6359
6368
6372
6405
6406
6410
6411
6412
6413
6415
6416
6455
6486
6490
6491
6502
6504
6592
6593
6595
6598
6606
6625
6631
6632
6642
6650
6660
6662
6697
6698
6699
6712
6719
6740
6741
6749
6769
6783
6785
6790
6792
6805
6809
6821
6835
6839
6862
6866
6867
6899
6903
6904
6905
6927
6936
6942
6945
6947
6950
6954
6956
6957
6958
6960
6961
6963
6974
6982
6984
7022
7034
7035
7036
7037
7038
7042
7044
7045
7055
7075
7127
7133
7134
7136
7137
7139
7140
7142
7145
7173
7174
7180
7181
7182
7187
7189
7203
7205
7207
7217
7220
7221
7222
7234
7235
7237
7278
7284
7322
7329
7358
7359
7371
7372
7440
7516
7521
7533
7534
7540
7546
7554
7555
7568
7574
7575
7585
7586
7587
7629
7631
7651
7660
7661
7668
7687
7700
7703
7705
7710
7714
7716
7718
7725
7726
7732
7754
7756
7762
7763
7765
7771
7778
7781
7784
7787
7788
7789
7794
7799
7800
7802
7807
7809
7811
7814
7816
7817
7822
7826
7828
7829
7831
7838
7841
7843
7845
7848
7858
7863
7864
7865
7872
7873
7876
7889
7892
7894
7895
7900
7902
7903
7905
7909
7926
7933
7935
7937
7951
7955
7964
7977
7986
7991
7994
7995
7996
7998
8008
8016
8026
8031
8032
8037
8039
8070
8077
8084
8085
8094
8103
8131
8140
8151
8171
8174
8175
8176
8178
8179
8180
8182
8187
8188
8201
8220
8228
8302
8306
8311
8333
8356
8362
8374
8378
8390
8395
8400
8414
8416
8418
8439
8444
8473
8569
8571
8573
8575
8579
8592
8608
8609
8625
8679
8681
8686
8688
8734
8742
8745
8747
8756
8769
8771
8776
8777
8782
8784
8786
8790
8794
8800
8819
8824
8830
8831
8832
8833
8834
8835
8837
8838
8840
8841
8861
8862
8866
8867
8873
8877
8878
8880
8881
8883
8898
8899
8901
8905
8907
8915
8917
8927
8929
8932
8933
8939
8940
8947
8951
8957
8969
8980
8981
8982
8983
8988
9001
9013
9020
9022
9041
9053
9087
9097
9099
9118
9137
9183
9187
9189
9201
9202
9208
9223
9247
9270
9275
9282
9295
9302
9307
9308
9316
9322
9323
9324
9325
9327
9333
9339
9343
9344
9346
9359
9362
9364
9367
9385
9435
9438
9456
9459
9461
9478
9519
9523
9525
9526
9527
9539
9541
9546
9557
9582
9588
9603
9616
9619
9624
9629
9631
9642
9651
9665
9666
9677
9683
9684
9685
9689
9699
9700
9702
9710
9712
9713
9714
9725
9726
9732
9733
9748
9769
9802
9807
9827
9829
9831
9841
9843
9868
9869
9882
9887
9890
9891
9892
9915
9916
9917
9920
9945
9949
9952
10008
10009
10028
10047
10049
10054
10076
10080
10088
10106
10108
10117
10119
10120
10134
10138
10163
10166
10167
10168
10169
10170
10171
10172
10210
10211
10213
10216
10218
10219
10223
10241
10252
10256
10272
10287
10305
10310
10317
10332
10335
10340
10363
10364
10376
10383
10384
10396
10409
10412
10430
10438
10439
10448
10467
10500
10509
10543
10544
10545
10550
10553
10554
10561
10573
10576
10587
10593
10599
10609
10620
10621
10632
10640
10643
10644
10645
10646
10647
10648
10649
10650
10651
10652
10653
10654
10658
10661
10674
10686
10698
10699
10702
10708
10709
10714
10715
10716
10719
10726
10727
10728
10730
10765
10777
10778
10781
10782
10784
10786
10805
10825
10829
10830
10831
10833
10834
10877
10894
10915
10927
10932
10934
10944
10959
10970
10984
10988
11012
11013
11014
11029
11033
11034
11039
11054
11055
11087
11088
11096
11098
11099
11101
11102
11109
11110
11133
11136
11138
11147
11148
11151
11152
11155
11157
11171
11180
11181
11189
11202
11203
11204
11215
11217
11220
11283
11292
11294
11301
11329
11330
11355
11357
11361
11370
11371
11378
11381
11392
11409
11421
11432
11437
11440
11448
11454
11455
11456
11457
11459
11471
11532
11533
11535
11539
11542
11543
11545
11548
11549
11552
11553
11554
11555
11558
11573
11578
11579
11580
11581
11582
11583
11584
11585
11586
11587
11588
11589
11590
11591
11592
11593
11594
11595
11596
11597
11601
11621
11629
11632
11637
11639
11649
11650
11654
11664
11667
11668
11673
11683
11685
11689
11692
11693
11718
11732
11733
11736
11737
11738
11739
11746
11753
11764
11767
11792
11794
11816
11818
11851
11859
11860
11870
11887
11917
11942
11959
11962
11964
11970
11982
11984
11988
11996
12011
12029
12031
12032
12063
12081
12089
12106
12111
12116
12120
12139
12140
12173
12175
12183
12195
12245
12253
12254
12257
12258
12348
12357
12369
12403
12411
12416
12422
12426
12427
12455
12458
12466
12488
12499
12517
12531
12535
12544
12560
12568
12576
12579
12580
12600
12606
12607
12626
12650
12651
12653
12655
12657
12664
12717
12719
12723
12736
12753
12767
12807
12811
12814
12816
12847
12851
12863
12869
12871
12872
12896
12898
12899
12914
12916
12917
12918
12923
12926
12927
12928
12940
12941
12943
12979
12982
13000
13025
13026
13031
13032
13038
13039
13044
13045
13049
13055
13056
13058
13061
13080
13086
13094
13127
13136
13157
13178
13180
13193
13194
13199
13201
13212
13214
13221
13227
13229
13238
13239
13248
13249
13254
13259
13260
13278
13322
13323
13336
13349
13354
13355
13356
13366
13367
13376
13409
13410
13411
13413
13414
13415
13442
13458
13476
13481
13482
13484
13485
13486
13490
13491
13505
13512
13513
13523
13524
13525
13543
13544
13554
13573
13588
13590
13610
13626
13638
13641
13642
13650
13654
13661
13666
13669
13691
13696
13697
13698
13701
13704
13705
13732
13739
13744
13747
13758
13764
13770
13787
13791
13795
13796
13798
13801
13825
13827
13833
13847
13879
13894
13901
13909
13931
13932
13935
13936
13952
13962
13964
13965
13977
14001
14003
14023
14030
14037
14043
14044
14045
14046
14048
14049
14050
14051
14057
14061
14066
14071
14079
14081
14082
14083
14087
14089
14094
14110
14116
14129
14160
14212
14213
14214
14247
14255
14260
14265
14267
14268
14269
14270
14275
14280
14283
14297
14306
14309
14311
14321
14325
14326
14330
14345
14354
14359
14368
14371
14373
14380
14384
14385
14389
14402
14414
14417
14433
14451
14454
14455
14456
14461
14472
14474
14480
14484
14485
14486
14496
14497
14499
14503
14508
14509
14552
14579
14583
14589
14599
14606
14609
14614
14622
14626
14627
14664
14665
14751
14754
14757
14783
14792
14799
14800
14819
14846
14848
14850
14852
14859
14861
14862
14865
14866
14879
14880
14891
14894
14895
14899
14915
14916
14917
14925
14942
14969
14970
14972
14974
15030
15031
15032
15033
15034
15035
15036
15047
15055
15058
15068
15091
15096
15125
15126
15132
15133
15140
15165
15171
15237
15244
15245
15278
15299
15303
15305
15311
15313
15314
15315
15316
15327
15339
15365
15366
15368
15384
15385
15389
15405
15418
15424
15432
15435
15439
15446
15448
15454
15455
15462
15464
15491
15495
15497
15502
15503
15504
15506
15507
15509
15518
15532
15537
15553
15556
15567
15572
15575
15577
15578
15579
15582
15590
15594
15595
15596
15597
15648
15665
15680
15681
15684
15685
15688
15702
15712
15723
15733
15734
15735
15736
15737
15749
15750
15752
15772
15799
15810
15820
15821
15826
15842
15846
15851
15857
15908
15918
15919
15922
15931
15935
15936
15937
15939
15946
15948
15953
15957
15968
15969
15981
15983
15991
15997
16007
16012
16032
16034
16037
16038
16060
16061
16064
16072
16073
16104
16114
16130
16132
16141
16149
16151
16160
16187
16188
16189
16197
16198
16204
16207
16216
16243
16257
16275
16276
16277
16281
16301
16313
16314
16321
16323
16328
16334
16338
16339
16343
16351
16354
16355
16356
16366
16367
16369
16373
16387
16407
16409
16424
16428
16434
16435
16440
16466
16471
16478
16479
16482
16483
16488
16505
16516
16535
16536
16549
16552
16561
16586
16607
16608
16618
16637
16638
16639
16671
16675
16690
16693
16697
16698
16699
16701
16704
16706
16711
16713
16714
16721
16724
16736
16737
16744
16747
16759
16767
16782
16796
16798
16813
16818
16821
16826
16836
16837
16860
16889
16897
16922
16936
16940
16943
16944
16972
16975
16976
16979
16981
16982
16986
16998
17000
17005
17006
17019
17021
17025
17030
17031
17034
17050
17051
17052
17060
17066
17067
17081
17084
17085
17087
17093
17112
17125
17133
17139
17156
17158
17161
17162
17164
17165
17172
17176
17180
17181
17182
17183
17184
17185
17186
17187
17188
17189
17190
17191
17192
17193
17194
17195
17196
17197
17198
17199
17200
17201
17202
17203
17204
17205
17234
17257
17261
17273
17276
17278
17282
17283
17284
17337
17340
17341
17342
17343
17347
17348
17349
17354
17359
17360
17368
17369
17380
17411
17412
17438
17445
17456
17459
17469
17470
17471
17472
17503
17512
17514
17515
17522
17523
17532
17534
17536
17543
17552
17553
17554
17565
17567
17569
17570
17572
17576
17598
17604
17612
17616
17620
17642
17645
17647
17661
17662
17664
17685
17704
17722
17743
17747
17781
17812
17815
17816
17817
17841
17845
17902
17906
17908
17913
17914
17919
17932
17950
17980
17988
18002
18003
18005
18006
18011
18012
18021
18026
18031
18032
18041
18048
18058
18063
18065
18068
18078
18082
18084
18115
18149
18161
18162
18169
18173
18174
18178
18211
18239
18255
18268
18287
18292
18297
18304
18309
18318
18328
18329
18335
18347
18362
18364
18368
18370
18371
18377
18394
18400
18403
18404
18406
18409
18428
18429
18475
18480
18542
18543
18557
18590
18591
18618
18624
18625
18626
18627
18638
18640
18651
18658
18670
18672
18680
18682
18687
18721
18722
18728
18742
18768
18771
18781
18783
18788
18791
18795
18798
18799
18801
18807
18809
18819
18820
18821
18822
18823
18840
18845
18846
18856
18869
18910
18911
18924
18926
18937
18950
18953
18957
18958
18964
18975
18981
18982
18984
18985
18986
18987
18988
18997
19008
19012
19020
19032
19034
19059
19060
19061
19071
19094
19098
19114
19127
19143
19145
19160
19177
19180
19185
19186
19187
19189
19195
19196
19198
19199
19205
19206
19209
19220
19224
19226
19229
19236
19252
19262
19263
19264
19277
19278
19323
19327
19330
19332
19336
19337
19338
19339
19340
19343
19356
19362
19372
19374
19390
19398
19403
19407
19408
19409
19410
19412
19458
19478
19512
19514
19531
19533
19534
19535
19536
19537
19538
19543
19551
19552
19553
19570
19572
19574
19577
19578
19610
19613
19633
19637
19642
19645
19652
19666
19676
19679
19680
19693
19702
19724
19732
19735
19741
19745
19758
19800
19813
19815
19818
19820
19824
19844
19879
19888
19903
19921
19949
19966
19969
19975
19986
20007
20013
20027
20031
20032
20035
20044
20055
20061
20065
20070
20074
20075
20081
20101
20120
20153
20168
20171
20185
20188
20191
20223
20224
20226
20227
20229
20244
20245
20248
20256
20259
20268
20279
20282
20283
20286
20287
20301
20318
20332
20339
20370
20373
20389
20395
20398
20406
20407
20420
20421
20422
20423
20436
20439
20446
20448
20478
20479
20514
20515
20522
20530
20538
20539
20545
20557
20560
20571
20574
20575
20576
20579
20587
20593
20594
20598
20602
20611
20613
20648
20649
20650
20651
20665
20667
20668
20672
20683
20692
20701
20703
20704
20716
20730
20733
20734
20739
20740
20760
20763
20769
20777
20788
20805
20820
20829
20834
20835
20836
20837
20853
20854
20856
20862
20863
20888
20892
20902
20903
20919
20952
20954
20970
20979
21006
21007
21008
21014
21033
21034
21037
21048
21049
21052
21063
21065
21068
21080
21081
21083
21084
21093
21114
21115
21119
21124
21125
21131
21133
21141
21168
21184
21185
21201
21202
21221
21227
21242
21248
21255
21277
21284
21285
21309
21315
21316
21317
21321
21332
21336
21340
21346
21349
21351
21383
21388
21390
21397
21398
21399
21417
21419
21443
21444
21445
21446
21454
21457
21468
21469
21470
21476
21477
21487
21493
21510
21511
21512
21527
21531
21542
21543
21544
21545
21546
21547
21548
21560
21562
21563
21564
21565
21566
21573
21580
21590
21594
21599
21603
21610
21617
21618
21620
21637
21638
21640
21641
21664
21669
21672
21683
21684
21688
21699
21702
21703
21705
21710
21720
21738
21768
21769
21771
21775
21781
21785
21789
21795
21812
21813
21814
21823
21838
21840
21849
21850
21870
21898
21931
21936
21942
21947
21963
21972
21974
21992
22008
22038
22061
22067
22078
22079
22081
22092
22106
22116
22119
22124
22128
22129
22134
22148
22163
22174
22189
22190
22204
22215
22216
22219
22221
22227
22228
22231
22233
22235
22238
22247
22262
22263
22266
22269
22284
22304
22306
22307
22310
22322
22337
22366
22375
22378
22380
22384
22385
22386
22397
22398
22417
22424
22430
22439
22446
22451
22460
22464
22467
22474
22481
22482
22486
22492
22499
22500
22510
22519
22530
22540
22552
22555
22557
22559
22560
22595
22610
22611
22616
22663
22682
22687
22700
22705
22707
22714
22716
22726
22754
22767
22801
22803
22810
22827
22852
22854
22879
22910
22911
22913
22919
22922
22923
22945
22946
22947
22948
22949
22965
22968
22992
23004
23008
23009
23011
23014
23023
23027
23044
23063
23066
23068
23069
23071
23072
23076
23077
23078
23086
23088
23111
23117
23139
23146
23150
23155
23156
23175
23177
23187
23196
23198
23203
23216
23217
23263
23269
23276
23280
23284
23286
23309
23310
23313
23317
23329
23330
23333
23334
23335
23337
23338
23346
23347
23348
23361
23370
23373
23375
23376
23384
23386
23409
23410
23434
23441
23445
23452
23465
23474
23480
23513
23527
23528
23529
23532
23534
23537
23549
23575
23581
23582
23596
23601
23608
23613
23619
23638
23644
23645
23647
23648
23650
23665
23666
23669
23713
23720
23723
23735
23743
23755
23828
23847
23850
23879
23884
23893
23894
23897
23914
23936
23945
23946
23949
23952
23967
23968
23970
23983
23993
23994
23995
23996
24004
24006
24025
24033
24038
24056
24059
24072
24074
24084
24093
24103
24114
24120
24129
24131
24134
24136
24142
24154
24155
24169
24173
24175
24176
24178
24180
24186
24187
24196
24204
24205
24207
24211
24212
24231
24232
24233
24234
24236
24245
24247
24251
24255
24266
24267
24268
24269
24270
24274
24283
24321
24324
24327
24335
24337
24342
24343
24344
24352
24376
24377
24394
24398
24399
24408
24409
24410
24411
24418
24424
24426
24429
24449
24452
24453
24469
24472
24476
24486
24498
24526
24530
24534
24549
24559
24560
24561
24562
24563
24583
24584
24585
24592
24596
24613
24644
24664
24668
24669
24676
24681
24682
24704
24705
24708
24709
24711
24712
24716
24717
24754
24762
24767
24771
24777
24782
24789
24811
24812
24823
24824
24826
24829
24843
24855
24876
24877
24879
24881
24882
24885
24891
24903
24904
24905
24906
24907
24908
24909
24934
24958
24973
24974
24975
24976
24986
24988
24989
24990
24991
24992
24995
25006
25007
25008
25018
25032
25054
25074
25075
25083
25108
25119
25124
25132
25135
25147
25155
25165
25166
25168
25169
25197
25198
25199
25200
25215
25216
25218
25219
25221
25223
25236
25242
25243
25247
25251
25259
25261
25278
25283
25304
25305
25306
25313
25322
25323
25333
25337
25342
25346
25350
25372
25374
25381
25396
25402
25413
25415
25418
25422
25423
25427
25428
25434
25449
25466
25467
25471
25476
25477
25481
25491
25498
25506
25516
25531
25533
25539
25552
25554
25555
25558
25560
25564
25570
25580
25584
25598
25609
25612
25613
25614
25615
25618
25627
25628
25634
25635
25637
25672
25684
25688
25698
25702
25706
25708
25709
25713
25714
25729
25746
25749
25754
25757
25773
25776
25780
25792
25822
25825
25827
25828
25829
25830
25834
25856
25857
25873
25900
25902
25942
25955
25969
25984
25990
25991
25992
25993
25994
26002
26008
26027
26030
26034
26035
26036
26038
26055
26061
26093
26095
26111
26113
26117
26118
26124
26125
26130
26131
26144
26152
26161
26173
26176
26198
26203
26214
26220
26221
26225
26226
26229
26249
26252
26253
26254
26256
26257
26318
26322
26348
26371
26402
26404
26415
26442
26448
26450
26454
26468
26470
26471
26473
26477
26485
26492
26493
26495
26517
26518
26558
26565
26575
26580
26584
26588
26600
26612
26614
26634
26636
26637
26651
26653
26654
26678
26690
26693
26698
26702
26718
26719
26723
26744
26759
26761
26771
26783
26786
26795
26809
26816
26827
26858
26860
26862
26872
26877
26882
26883
26889
26899
26909
26911
26912
26916
26918
26949
26951
26954
26955
26956
26957
26959
26977
26982
26984
26989
27006
27015
27024
27026
27033
27045
27056
27058
27080
27085
27086
27092
27094
27098
27102
27130
27134
27136
27137
27138
27139
27141
27149
27152
27155
27158
27182
27197
27198
27199
27205
27207
27256
27258
27268
27274
27275
27297
27320
27324
27325
27331
27336
27337
27341
27342
27347
27375
27382
27385
27430
27432
27436
27437
27443
27448
27457
27463
27494
27495
27496
27497
27509
27533
27540
27542
27559
27560
27561
27562
27565
27568
27601
27603
27610
27611
27615
27625
27634
27638
27648
27652
27657
27661
27664
27669
27678
27696
27724
27727
27737
27741
27746
27749
27761
27765
27767
27769
27777
27793
27813
27832
27861
27862
27864
27865
27868
27887
27888
27889
27890
27891
27912
27916
27928
27938
27952
27957
27964
27965
27968
27973
27974
27979
27983
27984
27994
28058
28075
28091
28113
28126
28136
28177
28179
28180
28191
28192
28199
28205
28206
28207
28208
28210
28212
28214
28219
28247
28262
28269
28271
28281
28293
28302
28303
28309
28319
28321
28324
28325
28328
28350
28372
28383
28400
28420
28421
28422
28425
28428
28455
28481
28483
28488
28489
28495
28499
28505
28506
28510
28524
28530
28534
28560
28561
28567
28568
28572
28592
28610
28612
28641
28643
28647
28650
28659
28667
28688
28689
28690
28691
28692
28698
28702
28716
28761
28763
28794
28795
28802
28813
28827
28828
28838
28850
28857
28866
28871
28874
28897
28908
28921
28932
28935
28937
28942
28943
28944
28950
28952
28971
28988
29002
29012
29013
29017
29027
29071
29072
29079
29085
29094
29106
29116
29122
29152
29153
29155
29219
29220
29223
29248
29249
29268
29269
29270
29271
29272
29273
29287
29290
29291
29292
29325
29334
29341
29349
29352
29353
29354
29358
29359
29365
29383
29396
29407
29410
29419
29426
29439
29467
29469
29470
29477
29480
29491
29501
29511
29549
29550
29551
29552
29556
29581
29587
29594
29620
29626
29640
29654
29655
29670
29679
29685
29689
29710
29716
29719
29745
29747
29751
29754
29764
29785
29805
29816
29819
29832
29839
29841
29850
29860
29934
29935
29936
29937
29938
29946
29951
29965
29980
29982
29992
29998
30003
30004
30036
30042
30044
30053
30062
30067
30075
30081
30087
30094
30126
30134
30136
30137
30138
30140
30141
30146
30147
30149
30151
30153
30155
30167
30168
30169
30181
30185
30192
30193
30194
30195
30196
30197
30205
30206
30220
30225
30229
30230
30247
30260
30306
30317
30321
30324
30328
30329
30331
30368
30387
30390
30418
30422
30432
30439
30440
30441
30442
30443
30444
30478
30502
30505
30513
30516
30526
30542
30552
30606
30613
30619
30623
30624
30635
30650
30651
30652
30663
30666
30669
30671
30679
30681
30692
30694
30696
30697
30703
30707
30718
30721
30725
30732
30734
30735
30745
30746
30764
30769
30788
30803
30813
30828
30834
30835
30854
30859
30882
30920
30928
30930
30948
30949
30954
30955
30956
30962
30990
30999
31002
31003
31004
31008
31024
31027
31039
31043
31049
31050
31056
31058
31071
31076
31078
31079
31083
31084
31086
31093
31095
31115
31117
31118
31121
31122
31123
31135
31139
31141
31147
31148
31172
31224
31228
31240
31241
31242
31252
31255
31256
31260
31264
31275
31280
31288
31291
31294
31298
31299
31321
31329
31340
31347
31401
31410
31422
31427
31443
31447
31450
31492
31508
31516
31518
31540
31548
31554
31560
31564
31592
31609
31614
31638
31645
31646
31660
31670
31674
31675
31676
31680
31682
31687
31692
31704
31710
31739
31740
31742
31749
31757
31762
31763
31781
31786
31790
31799
31805
31808
31811
31813
31823
31834
31835
31836
31842
31850
31867
31871
31891
31895
31934
31956
31959
31965
31974
31977
31980
31986
32001
32009
32019
32021
32076
32079
32082
32114
32119
32120
32124
32158
32187
32190
32214
32219
32228
32235
32243
32244
32251
32256
32267
32270
32271
32311
32353
32360
32390
32393
32394
32407
32415
32428
32432
32433
32451
32470
32485
32495
32511
32514
32515
32516
32517
32518
32525
32534
32553
32555
32556
32558
32575
32585
32592
32593
32598
32599
32600
32601
32607
32614
32615
32622
32640
32645
32648
32649
32650
32651
32652
32662
32666
32675
32676
32693
32694
32697
32716
32717
32718
32719
32723
32740
32746
32781
32789
32795
32829
32832
32840
32847
32848
32855
32879
32904
32935
32941
32967
32987
33030
33035
33042
33044
33052
33071
33076
33083
33093
33094
33097
33110
33114
33118
33134
33136
33142
33143
33150
33157
33188
33201
33206
33217
33219
33222
33223
33224
33244
33245
33246
33257
33268
33277
33280
33310
33322
33333
33372
33422
33425
33442
33494
33505
33506
33519
33523
33526
33527
33545
33552
33554
33560
33586
33632
33670
33676
33680
33681
33709
33728
33738
33761
33769
33773
33775
33776
33778
33779
33781
33784
33800
33801
33818
33819
33833
33839
33866
33867
33869
33874
33875
33884
33888
33898
33910
33960
33961
33967
33978
33996
34018
34022
34046
34052
34063
34084
34093
34100
34121
34136
34153
34157
34173
34176
34178
34183
34189
34213
34214
34216
34228
34242
34263
34264
34265
34276
34293
34294
34298
34300
34311
34319
34321
34323
34330
34341
34342
34357
34360
34361
34362
34368
34379
34380
34382
34408
34415
34420
34437
34444
34472
34482
34492
34502
34505
34522
34545
34548
34553
34556
34557
34558
34578
34601
34624
34640
34658
34659
34692
34693
34702
34712
34732
34734
34735
34736
34741
34757
34762
34770
34782
34789
34790
34791
34792
34793
34794
34798
34809
34838
34855
34862
34869
34871
34873
34874
34875
34887
34898
34907
34922
34928
34929
34931
34935
34936
34937
34945
34956
34958
34959
34960
34969
35000
35001
35020
35033
35043
35053
35060
35067
35070
35071
35072
35073
35091
35097
35109
35111
35114
35120
35121
35122
35123
35124
35127
35128
35133
35145
35146
35181
35188
35206
35219
35277
35286
35296
35298
35300
35306
35310
35314
35327
35334
35335
35336
35341
35342
35343
35345
35353
35382
35384
35397
35429
35430
35431
35434
35435
35436
35438
35441
35444
35448
35450
35454
35455
35463
35464
35468
35469
35490
35508
35510
35514
35522
35527
35536
35551
35558
35564
35571
35573
35610
35649
35657
35663
35666
35674
35676
35682
35696
35707
35721
35739
35740
35767
35769
35779
35780
35805
35810
35815
35821
35822
35824
35825
35831
35840
35842
35846
35852
35862
35864
35868
35869
35870
35890
35891
35899
35910
35915
35920
35927
35930
35945
35956
35958
35964
35966
35967
35979
35982
35983
35987
36018
36019
36022
36027
36028
36035
36056
36058
36085
36114
36116
36128
36136
36139
36144
36149
36178
36181
36182
36186
36212
36214
36215
36220
36230
36243
36256
36259
36260
36262
36275
36289
36304
36307
36313
36314
36318
36319
36323
36326
36344
36350
36351
36352
36412
36421
36431
36433
36457
36506
36530
36563
36564
36567
36569
36579
36581
36592
36599
36600
36619
36660
36669
36670
36671
36673
36677
36683
36684
36692
36693
36694
36696
36697
36699
36700
36701
36702
36703
36713
36717
36741
36743
36746
36757
36763
36768
36769
36770
36771
36772
36773
36774
36775
36776
36777
36778
36779
36780
36781
36782
36783
36784
36785
36786
36787
36788
36789
36792
36793
36794
36795
36796
36797
36802
36805
36807
36819
36823
36826
36832
36833
36835
36841
36845
36864
36870
36877
36903
36904
36912
36951
36968
36974
36977
36984
37019
37021
37022
37051
37053
37055
37060
37063
37064
37067
37070
37071
37072
37091
37137
37138
37139
37162
37168
37191
37204
37226
37227
37230
37232
37238
37255
37274
37294
37299
37318
37320
37350
37357
37380
37395
37405
37406
37414
37439
37444
37454
37460
37482
37487
37489
37493
37494
37497
37498
37510
37520
37532
37555
37567
37571
37576
37577
37578
37579
37583
37589
37593
37594
37599
37609
37616
37617
37618
37619
37620
37626
37638
37640
37645
37647
37648
37655
37661
37674
37682
37686
37687
37706
37716
37717
37718
37720
37722
37733
37739
37740
37747
37760
37764
37765
37778
37785
37786
37796
37801
37802
37810
37812
37816
37817
37821
37823
37831
37843
37859
37874
37876
37880
37883
37884
37902
37903
37911
37920
37932
37942
37946
37959
37961
38011
38012
38014
38022
38026
38051
38063
38069
38079
38090
38091
38093
38095
38096
38108
38123
38125
38138
38158
38159
38160
38163
38173
38174
38175
38176
38177
38178
38179
38180
38181
38200
38205
38216
38226
38232
38235
38238
38239
38250
38253
38260
38281
38285
38306
38310
38311
38320
38325
38334
38344
38352
38358
38365
38379
38382
38397
38433
38493
38497
38500
38515
38533
38536
38541
38542
38543
38544
38565
38566
38577
38578
38589
38615
38623
38632
38634
38658
38663
38670
38671
38677
38678
38688
38689
38693
38709
38713
38719
38730
38736
38738
38742
38743
38762
38773
38790
38797
38832
38836
38837
38854
38860
38879
38880
38904
38910
38918
38926
38933
38934
38937
38941
38943
38955
38959
38963
38977
38979
38991
38994
39007
39008
39024
39026
39027
39030
39031
39038
39042
39045
39060
39070
39101
39125
39133
39135
39136
39148
39182
39183
39187
39207
39208
39221
39232
39252
39253
39262
39264
39266
39273
39295
39296
39297
39301
39317
39320
39327
39332
39334
39345
39354
39355
39373
39388
39417
39422
39425
39434
39439
39458
39459
39462
39466
39472
39473
39481
39482
39493
39494
39496
39505
39520
39527
39535
39538
39550
39557
39566
39575
39580
39584
39598
39599
39632
39644
39664
39679
39680
39698
39699
39703
39714
39716
39727
39730
39731
39732
39771
39778
39780
39792
39800
39802
39810
39811
39822
39823
39844
39858
39861
39882
39885
39933
39934
39936
39941
39953
39962
39963
39969
39973
39974
39976
39984
39988
40046
40058
40059
40060
40077
40079
40080
40101
40105
40107
40114
40115
40116
40118
40119
40123
40127
40149
40173
40176
40185
40202
40210
40218
40223
40257
40260
40286
40295
40303
40306
40309
40312
40324
40328
40332
40333
40361
40365
40369
40370
40374
40379
40386
40388
40409
40410
40415
40423
40427
40429
40433
40435
40485
40492
40506
40532
40549
40569
40571
40582
40584
40586
40598
40632
40693
40698
40709
40727
40762
40765
40767
40771
40783
40786
40795
40799
40831
40832
40833
40834
40841
40848
40869
40876
40877
40881
40888
40902
40915
40954
40970
40984
40987
40998
41001
41006
41012
41018
41019
41022
41040
41049
41054
41055
41058
41060
41085
41101
41117
41134
41160
41168
41175
41176
41179
41180
41185
41186
41206
41216
41217
41236
41239
41240
41245
41255
41264
41285
41293
41300
41302
41309
41310
41316
41322
41323
41329
41336
41348
41356
41365
41377
41382
41392
41423
41425
41429
41432
41439
41445
41453
41457
41477
41478
41479
41491
41498
41500
41510
41562
41564
41565
41594
41607
41611
41612
41637
41638
41645
41665
41680
41681
41687
41690
41691
41698
41699
41706
41720
41735
41800
41811
41813
41818
41825
41833
41855
41858
41864
41865
41866
41869
41870
41902
41903
41917
41919
41924
41925
41929
41931
41932
41933
41951
41955
41962
41980
42002
42015
42027
42043
42044
42045
42068
42099
42120
42142
42151
42153
42155
42222
42225
42242
42243
42254
42276
42281
42283
42295
42301
42305
42307
42308
42333
42335
42344
42345
42362
42363
42365
42377
42386
42398
42408
42411
42421
42424
42453
42454
42465
42467
42493
42509
42511
42516
42519
42520
42521
42525
42526
42567
42579
42596
42599
42606
42615
42650
42651
42655
42660
42665
42667
42690
42695
42702
42707
42732
42753
42764
42805
42816
42819
42821
42823
42840
42843
42844
42845
42848
42857
42865
42868
42874
42897
42900
42903
42904
42905
42918
42947
42953
42958
42961
42967
42973
42983
42985
42986
42998
42999
43001
43002
43009
43011
43014
43016
43017
43019
43023
43026
43028
43034
43035
43037
43039
43047
43062
43064
43071
43079
43084
43104
43112
43113
43114
43122
43145
43148
43187
43189
43205
43214
43224
43251
43267
43284
43285
43289
43290
43293
43306
43318
43320
43335
43336
43346
43388
43405
43424
43441
43447
43451
43454
43456
43458
43465
43519
43557
43562
43565
43570
43571
43572
43573
43576
43577
43585
43586
43587
43588
43590
43592
43593
43594
43595
43596
43603
43610
43611
43612
43613
43614
43615
43626
43639
43643
43644
43662
43669
43677
43692
43694
43705
43713
43725
43739
43760
43764
43792
43809
43817
43824
43828
43829
43834
43841
43863
43897
43910
43912
43935
43956
43960
43961
43964
43973
43994
44001
44003
44004
44005
44007
44008
44015
44020
44023
44026
44027
44028
44043
44046
44058
44095
44104
44107
44117
44119
44137
44156
44157
44161
44163
44168
44172
44176
44205
44208
44210
44211
44217
44233
44234
44252
44257
44267
44274
44287
44290
44297
44322
44329
44338
44355
44366
44367
44376
44380
44383
44387
44424
44430
44476
44490
44492
44507
44513
44540
44544
44558
44559
44560
44561
44563
44565
44571
44574
44575
44577
44578
44579
44602
44615
44616
44618
44621
44622
44623
44637
44641
44651
44657
44660
44663
44665
44666
44703
44704
44732
44735
44737
44739
44741
44742
44743
44746
44750
44751
44757
44760
44765
44774
44785
44786
44791
44792
44793
44798
44799
44810
44812
44816
44818
44825
44832
44836
44849
44853
44872
44897
44906
44907
44908
44909
44910
44911
44912
44913
44916
44920
44935
44937
44941
44942
44943
44944
44947
44953
44954
44963
44964
44966
44967
44968
44970
44971
44972
44973
44978
44981
44989
44992
45007
45008
45023
45026
45031
45034
45036
45041
45064
45078
45082
45084
45086
45087
45088
45090
45091
45119
45125
45126
45147
45175
45187
45188
45194
45198
45208
45210
45233
45238
45254
45256
45257
45261
45262
45268
45275
45276
45277
45283
45298
45305
45308
45313
45331
45333
45338
45343
45349
45382
45398
45401
45403
45404
45417
45421
45422
45423
45431
45434
45440
45460
45463
45468
45476
45477
45483
45485
45489
45490
45494
45495
45521
45572
45581
45582
45585
45590
45592
45602
45604
45654
45663
45680
45685
45716
45734
45788
45790
45791
45799
45809
45816
45818
45820
45821
45823
45826
45827
45834
45837
45839
45840
45842
45843
45845
45850
45851
45866
45867
45887
45892
45894
45898
45900
45905
45912
45913
45914
45919
45923
45924
45929
45930
45937
45953
45956
45965
45990
45996
46000
46003
46009
46020
46023
46025
46029
46047
46060
46062
46064
46065
46073
46079
46081
46107
46117
46137
46138
46139
46143
46145
46148
46176
46177
46187
46190
46196
46197
46198
46218
46227
46228
46236
46237
46238
46242
46244
46245
46249
46251
46252
46253
46255
46256
46258
46260
46263
46268
46269
46272
46275
46276
46282
46283
46284
46288
46292
46293
46301
46304
46309
46313
46318
46330
46331
46334
46337
46338
46340
46350
46353
46354
46356
46371
46376
46378
46384
46385
46386
46389
46406
46419
46427
46428
46437
46440
46445
46447
46448
46450
46469
46470
46473
46483
46487
46491
46495
46503
46510
46511
46524
46526
46529
46532
46538
46542
46546
46549
46557
46558
46562
46570
46575
46586
46590
46594
46600
46610
46611
46621
46622
46626
46627
46636
46642
46643
46644
46645
46646
46649
46657
46660
46663
46667
46668
46669
46682
46686
46687
46688
46689
46690
46694
46696
46697
46702
46703
46704
46705
46711
46716
46724
46747
46750
46754
46760
46764
46773
46775
46776
46782
46783
46784
46785
46786
46789
46790
46793
46796
46800
46816
46817
46822
46833
46834
46835
46839
46842
46843
46844
46847
46849
46850
46851
46852
46856
46857
46864
46865
46867
46868
46869
46870
46871
46879
46883
46884
46887
46888
46889
46890
46891
46895
46896
46898
46902
46903
46906
46912
46914
46917
46941
46947
46948
46949
46951
46952
46954
46962
46964
46965
46967
46968
46977
46982
46986
47000
47003
47019
47021
47027
47033
47043
47048
47049
47050
47052
47057
47059
47066
47073
47077
47079
47082
47084
47087
47088
47106
47110
47111
47112
47126
47128
47130
47135
47142
47143
47146
47149
47156
47157
47172
47174
47199
47201
47207
47208
47211
47212
47219
47220
47233
47237
47242
47243
47249
47252
47255
47260
47261
47263
47264
47270
47271
47272
47276
47282
47285
47290
47296
47300
47301
47302
47304
47305
47306
47307
47312
47313
47320
47322
47325
47333
47335
47336
47348
47353
47354
47355
47356
47357
47358
47360
47362
47366
47367
47368
47369
47372
47378
47379
47380
47382
47388
47397
47398
47399
47408
47420
47424
47430
47432
47446
47461
47473
47476
47481
47483
47485
47486
47501
47519
47523
47532
47533
47534
47535
47536
47538
47539
47540
47547
47556
47559
47563
47564
47568
47609
47616
47617
47619
47621
47624
47641
47648
47652
47655
47656
47668
47674
47677
47686
47688
47689
47692
47696
47700
47701
47702
47711
47716
47724
47727
47728
47730
47736
47739
47744
47746
47759
47760
47762
47763
47764
47765
47769
47770
47776
47780
47787
47788
47790
47792
47793
47794
47796
47823
47828
47832
47833
47835
47838
47853
47856
47857
47859
47860
47876
47879
47882
47884
47886
47887
47889
47893
47897
47898
47899
47911
47912
47946
47949
47952
47963
47979
47980
47985
47989
47990
47998
48003
48006
48008
48018
48026
48032
48033
48042
48047
48049
48053
48054
48055
48056
48059
48077
48080
48089
48096
48097
48098
48100
48119
48122
48124
48125
48148
48154
48155
48166
48173
48191
48211
48212
48214
48215
48228
48232
48256
48258
48260
48262
48276
48281
48283
48284
48285
48287
48291
48295
48301
48302
48314
48318
48321
48325
48329
48330
48337
48339
48349
48351
48352
48354
48369
48370
48375
48380
48382
48386
48389
48398
48420
48421
48431
48432
48441
48446
48457
48460
48461
48478
48483
48486
48487
48493
48497
48500
48503
48504
48505
48508
48510
48516
48522
48523
48524
48526
48527
48529
48541
48543
48552
48553
48562
48563
48564
48593
48596
48609
48612
48615
48625
48630
48631
48632
48633
48646
48650
48651
48657
48658
48662
48663
48665
48672
48679
48680
48687
48705
48708
48709
48723
48725
48727
48734
48735
48737
48740
48742
48753
48754
48757
48766
48775
48777
48779
48781
48787
48804
48805
48812
48817
48822
48830
48835
48845
48852
48853
48854
48865
48876
48879
48880
48883
48886
48894
48895
48896
48901
48920
48935
48937
48941
48944
48945
48947
48980
48993
48994
48995
48996
48997
48998
48999
49000
49001
49002
49026
49027
49028
49034
49035
49036
49047
49051
49059
49087
49095
49097
49098
49099
49102
49104
49105
49108
49110
49112
49119
49126
49129
49132
49134
49135
49139
49142
49143
49163
49168
49169
49170
49171
49172
49173
49177
49178
49183
49197
49201
49215
49217
49222
49223
49224
49226
49233
49236
49249
49262
49269
49270
49282
49283
49285
49287
49293
49295
49296
49299
49311
49312
49313
49314
49316
49318
49319
49320
49321
49322
49324
49330
49333
49344
49345
49350
49352
49364
49365
49373
49385
49388
49390
49394
49401
49403
49404
49406
49407
49411
49412
49415
49416
49418
49421
49425
49432
49437
49442
49444
49448
49449
49451
49456
49464
49465
49467
49469
49470
49471
49472
49476
49477
49484
49485
49491
49492
49493
49496
49498
49507
49515
49517
49520
49521
49540
49544
49550
49552
49560
49566
49569
49570
49573
49578
49582
49584
49588
49591
49593
49599
49602
49612
49614
49616
49623
49635
49638
49651
49652
49662
49674
49682
49683
49697
49699
49701
49702
49719
49722
49733
49734
49747
49748
49753
49763
49766
49769
49771
49772
49776
49783
49784
49788
49791
49797
49800
49801
49804
49811
49813
49818
49820
49840
49843
49849
49860
49874
49875
49879
49886
49888
49889
49892
49895
49897
49898
49902
49913
49925
49930
49960
49962
49963
49971
49975
49980
49988
49993
49996
50000
50009
50027
50028
50029
50030
50037
50041
50042
50048
50057
50064
50065
50069
50072
50073
50074
50075
50082
50084
50088
50089
50093
50094
50096
50097
50098
50099
50100
50105
50118
50122
50123
50129
50144
50145
50146
50150
50158
50159
50173
50185
50186
50187
50198
50204
50206
50214
50224
50230
50232
50234
50246
50249
50251
50255
50261
50267
50283
50286
50288
50290
50291
50292
50293
50296
50297
50298
50299
50310
50311
50312
50313
50314
50320
50322
50336
50338
50341
50342
50343
50344
50347
50348
50351
50354
50355
50357
50358
50359
50360
50362
50363
50364
50366
50367
50370
50371
50372
50373
50380
50385
50387
50388
50391
50392
50393
50394
50400
50402
50415
50419
50424
50426
50427
50428
50448
50449
50452
50467
50472
50473
50474
50483
50498
50501
50504
50505
50526
50539
50550
50552
50560
50565
50570
50571
50573
50583
50584
50596
50599
50601
50602
50605
50612
50619
50620
50622
50626
50627
50629
50635
50648
50653
50657
50662
50669
50679
50680
50688
50689
50693
50699
50703
50704
50708
50710
50712
50718
50721
50727
50731
50732
50750
50761
50769
50775
50796
50801
50806
50829
50832
50844
50855
50858
50859
50860
50872
50877
50879
50887
50890
50916
50943
50949
50955
50957
50966
50967
50969
50982
50983
50987
50990
50998
51000
51001
51002
51006
51007
51008
51012
51017
51023
51035
51046
51047
51048
51051
51053
51054
51057
51061
51065
51070
51072
51073
51077
51078
51089
51090
51091
51101
51111
51112
51115
51125
51126
51127
51128
51133
51134
51141
51145
51146
51157
51160
51177
51179
51190
51191
51203
51212
51213
51214
51227
51234
51235
51236
51239
51240
51247
51267
51277
51284
51290
51292
51307
51309
51310
51314
51319
51338
51339
51340
51343
51345
51354
51356
51361
51363
51380
51381
51383
51397
51404
51409
51414
51450
51452
51461
51462
51468
51470
51475
51480
51481
51482
51497
51512
51514
51533
51536
51539
51543
51544
51546
51549
51574
51576
51578
51587
51589
51597
51598
51602
51603
51604
51605
51609
51619
51624
51625
51627
51639
51640
51648
51671
51672
51686
51690
51694
51709
51711
51727
51728
51730
51731
51732
51733
51735
51736
51737
51738
51743
51747
51751
51754
51755
51765
51767
51769
51770
51771
51772
51773
51774
51779
51786
51789
51795
51809
51812
51826
51828
51829
51835
51840
51847
51853
51854
51871
51874
51876
51881
51884
51889
51891
51899
51900
51910
51913
51917
51921
51934
51935
51936
51941
51956
51959
51962
51982
51984
52001
52003
52004
52006
52011
52016
52024
52039
52043
52051
52055
52056
52057
52068
52080
52087
52089
52093
52096
52100
52109
52118
52127
52135
52136
52137
52143
52145
52150
52151
52152
52159
52170
52171
52178
52180
52181
52183
52185
52191
52195
52201
52205
52210
52211
52217
52218
52219
52220
52221
52229
52231
52232
52258
52261
52262
52263
52267
52271
52276
52278
52286
52293
52299
52319
52325
52332
52333
52351
52362
52364
52365
52374
52382
52400
52403
52404
52405
52407
52409
52410
52414
52416
52418
52419
52420
52421
52424
52425
52426
52431
52437
52438
52440
52441
52443
52449
52466
52470
52473
52475
52507
52508
52510
52515
52516
52533
52534
52535
52536
52537
52538
52539
52540
52541
52549
52552
52556
52559
52564
52565
52568
52569
52570
52571
52572
52573
52583
52589
52597
52602
52610
52612
52613
52614
52615
52616
52617
52618
52619
52622
52623
52624
52625
52628
52630
52648
52649
52652
52655
52657
52659
52665
52669
52673
52674
52675
52678
52687
52690
52694
52697
52700
52708
52720
52737
52746
52757
52770
52774
52779
52792
52799
52800
52801
52804
52826
52832
52833
52834
52838
52841
52842
52843
52845
52846
52848
52851
52858
52867
52877
52881
52883
52885
52889
52890
52891
52893
52908
52913
52924
52925
52926
52931
52935
52944
52949
52951
52952
52954
52961
52969
52970
52975
52977
52992
52993
52994
52998
53005
53007
53010
53011
53021
53023
53027
53031
53032
53034
53035
53036
53048
53049
53052
53055
53056
53059
53061
53062
53067
53070
53073
53074
53075
53080
53091
53094
53101
53103
53108
53113
53114
53120
53123
53135
53143
53144
53159
53166
53167
53168
53173
53184
53193
53195
53201
53204
53208
53215
53228
53239
53261
53278
53281
53317
53324
53328
53333
53342
53343
53354
53358
53360
53362
53363
53370
53371
53373
53379
53391
53392
53400
53401
53402
53408
53416
53420
53421
53422
53432
53436
53437
53441
53450
53456
53461
53480
53487
53493
53494
53518
53537
53540
53544
53548
53552
53554
53560
53561
53574
53585
53594
53598
53599
53602
53603
53625
53628
53631
53635
53638
53641
53657
53659
53660
53681
53682
53692
53693
53704
53719
53724
53728
53731
53736
53747
53755
53757
53765
53774
53776
53779
53806
53809
53810
53813
53814
53815
53832
53841
53845
53850
53855
53858
53861
53864
53872
53873
53877
53878
53892
53909
53921
53924
53925
53927
53938
53941
53943
53945
53949
53950
53963
53965
53972
53976
53978
53987
53988
53990
54000
54003
54015
54017
54018
54019
54021
54022
54025
54026
54027
54028
54029
54030
54031
54032
54035
54036
54038
54040
54049
54050
54053
54057
54078
54080
54082
54094
54096
54098
54119
54133
54166
54168
54174
54184
54187
54209
54223
54226
54227
54230
54233
54234
54242
54254
54255
54265
54268
54283
54284
54291
54303
54306
54316
54337
54340
54343
54374
54378
54387
54388
54398
54400
54416
54431
54434
54442
54452
54462
54465
54470
54495
54496
54511
54512
54513
54515
54520
54529
54530
54537
54539
54551
54553
54562
54563
54570
54578
54583
54584
54593
54595
54598
54618
54623
54633
54635
54638
54639
54642
54645
54655
54660
54679
54680
54684
54688
54694
54695
54709
54710
54715
54736
54738
54740
54744
54746
54759
54760
54772
54773
54777
54783
54786
54787
54795
54796
54797
54807
54810
54824
54831
54837
54840
54860
54864
54866
54868
54870
54871
54872
54876
54888
54889
54893
54897
54901
54907
54908
54914
54919
54929
54937
54945
54962
54967
54968
54970
54972
54975
54985
54993
54997
54998
55008
55009
55011
55017
55018
55021
55022
55024
55041
55048
55051
55055
55059
55062
55063
55064
55067
55070
55073
55076
55084
55094
55097
55099
55101
55104
55106
55121
55122
55123
55274
55275
55278
55298
55301
55302
55303
55307
55312
55327
55328
55331
55341
55365
55366
55371
55374
55381
55382
55394
55417
55420
55422
55427
55429
55430
55435
55438
55439
55443
55445
55451
55454
55455
55458
55460
55462
55465
55469
55472
55476
55489
55512
55530
55531
55534
55545
55552
55554
55556
55567
55568
55569
55575
55584
55587
55588
55590
55591
55593
55595
55596
55605
55617
55619
55620
55634
55640
55641
55647
55652
55653
55660
55664
55667
55669
55671
55678
55681
55682
55686
55700
55709
55710
55715
55717
55718
55722
55723
55729
55731
55736
55738
55739
55756
55757
55772
55778
55783
55785
55787
55789
55794
55802
55808
55811
55819
55820
55823
55831
55836
55840
55850
55866
55869
55874
55889
55893
55894
55896
55906
55910
55919
55923
55924
55935
55938
55940
55946
55947
55951
55956
55957
55958
55959
55960
55964
55977
55984
55985
55986
55993
55997
55998
56001
56005
56007
56008
56009
56011
56013
56015
56019
56020
56024
56028
56031
56032
56033
56040
56042
56046
56049
56060
56061
56066
56071
56082
56084
56090
56091
56096
56103
56113
56131
56136
56137
56138
56145
56152
56153
56154
56157
56158
56159
56160
56162
56164
56171
56172
56181
56193
56216
56221
56223
56224
56225
56226
56235
56242
56270
56273
56274
56278
56284
56296
56305
56310
56311
56312
56315
56316
56333
56340
56396
56397
56399
56402
56406
56409
56414
56421
56422
56428
56431
56435
56445
56447
56449
56450
56452
56462
56476
56506
56510
56511
56528
56532
56533
56554
56561
56566
56567
56575
56578
56583
56586
56592
56598
56599
56604
56621
56622
56623
56625
56632
56635
56648
56649
56656
56663
56667
56676
56677
56681
56682
56683
56684
56689
56697
56703
56704
56705
56707
56716
56720
56735
56738
56739
56749
56769
56772
56779
56781
56796
56798
56800
56802
56803
56804
56811
56814
56824
56827
56829
56832
56862
56868
56872
56880
56882
56893
56911
56912
56915
56916
56917
56921
56926
56931
56939
56947
56951
56959
56961
56962
56963
56981
56982
56989
56992
56997
56998
57005
57009
57022
57023
57033
57034
57037
57058
57082
57095
57100
57102
57118
57122
57128
57129
57131
57191
57192
57198
57199
57206
57213
57227
57228
57231
57234
57236
57238
57239
57244
57250
57273
57303
57306
57307
57328
57334
57338
57340
57348
57360
57361
57362
57364
57371
57377
57379
57380
57384
57387
57389
57402
57416
57417
57438
57440
57441
57444
57449
57453
57464
57466
57467
57468
57473
57478
57498
57500
57502
57508
57514
57520
57525
57527
57535
57546
57547
57553
57554
57561
57564
57569
57572
57582
57584
57600
57610
57613
57614
57615
57617
57625
57630
57640
57642
57643
57652
57655
57663
57670
57673
57681
57685
57694
57698
57703
57706
57714
57717
57724
57738
57739
57760
57764
57768
57781
57784
57785
57800
57801
57806
57807
57809
57818
57823
57826
57834
57835
57849
57852
57885
57887
57890
57891
57894
57895
57896
57904
57908
57914
57915
57918
57922
57926
57928
57929
57934
57937
57958
57959
57964
58025
58028
58032
58033
58036
58037
58041
58045
58046
58047
58048
58049
58052
58053
58061
58072
58073
58084
58085
58086
58088
58096
58111
58117
58124
58139
58144
58147
58157
58159
58178
58185
58187
58196
58202
58216
58231
58235
58237
58243
58249
58261
58263
58270
58279
58280
58286
58289
58290
58299
58300
58307
58316
58328
58342
58343
58346
58347
58349
58350
58353
58354
58355
58356
58372
58375
58376
58393
58394
58397
58398
58406
58407
58427
58428
58440
58443
58454
58456
58459
58461
58462
58463
58475
58477
58481
58482
58486
58489
58490
58499
58502
58518
58519
58520
58522
58523
58529
58530
58543
58544
58560
58571
58572
58574
58579
58581
58590
58594
58603
58610
58614
58631
58640
58643
58651
58660
58661
58663
58672
58678
58681
58682
58684
58716
58723
58726
58729
58732
58735
58738
58741
58742
58766
58775
58776
58785
58786
58798
58800
58802
58814
58816
58820
58828
58830
58831
58832
58833
58840
58842
58843
58847
58852
58858
58859
58871
58873
58876
58930
58934
58951
58953
58958
58972
58973
58975
58979
58988
58995
59001
59010
59012
59016
59017
59019
59020
59022
59024
59041
59056
59060
59075
59076
59078
59080
59082
59083
59086
59095
59106
59112
59123
59125
59132
59142
59145
59146
59155
59157
59168
59174
59175
59180
59181
59184
59185
59187
59189
59191
59197
59201
59203
59212
59214
59220
59229
59233
59237
59238
59239
59243
59254
59255
59262
59263
59265
59272
59273
59277
59287
59296
59305
59308
59312
59323
59330
59335
59340
59341
59342
59346
59351
59352
59360
59362
59365
59376
59377
59379
59385
59396
59404
59436
59440
59441
59442
59443
59454
59478
59480
59481
59495
59506
59508
59516
59523
59524
59528
59530
59536
59539
59541
59557
59565
59570
59571
59575
59576
59577
59580
59583
59586
59587
59589
59594
59599
59600
59601
59602
59603
59611
59624
59626
59628
59630
59635
59639
59648
59649
59650
59651
59652
59653
59659
59666
59668
59669
59675
59677
59678
59682
59694
59702
59711
59715
59723
59725
59730
59737
59738
59746
59779
59781
59784
59795
59796
59797
59800
59812
59814
59818
59824
59836
59856
59860
59870
59871
59881
59882
59883
59887
59888
59891
59892
59907
59915
59921
59933
59939
59940
59944
59945
59947
59954
59958
59963
59975
59980
59981
59982
59983
59986
59991
59993
59999
60011
60013
60019
60023
60029
60034
60035
60036
60047
60050
60051
60055
60056
60067
60071
60075
60078
60080
60083
60087
60101
60109
60112
60114
60118
60123
60127
60128
60132
60138
60140
60145
60146
60149
60159
60160
60161
60170
60171
60185
60204
60212
60213
60219
60220
60222
60230
60235
60236
60238
60239
60256
60262
60265
60266
60268
60269
60280
60286
60302
60305
60308
60320
60326
60328
60331
60343
60345
60346
60355
60435
60437
60448
60451
60452
60461
60464
60471
60474
60475
60476
60477
60482
60503
60506
60508
60515
60516
60518
60519
60531
60533
60535
60545
60549
60551
60556
60563
60565
60567
60568
60570
60575
60577
60583
60584
60596
60598
60613
60616
60619
60621
60622
60636
60639
60646
60652
60657
60662
60663
60664
60672
60673
60680
60697
60698
60699
60728
60729
60732
60741
60750
60756
60761
60762
60770
60773
60780
60783
60786
60788
60795
60796
60797
60807
60808
60813
60814
60815
60820
60822
60830
60831
60833
60839
60841
60843
60845
60846
60853
60857
60864
60866
60869
60879
60885
60886
60887
60888
60905
60909
60919
60922
60937
60943
60945
60984
60985
60986
60988
61036
61041
61042
61043
61045
61048
61060
61067
61069
61070
61071
61072
61074
61078
61086
61088
61089
61093
61097
61098
61099
61102
61119
61130
61132
61133
61134
61139
61140
61142
61144
61145
61146
61153
61154
61156
61163
61168
61193
61195
61202
61214
61222
61223
61224
61246
61247
61258
61261
61265
61273
61293
61298
61300
61302
61317
61318
61330
61336
61345
61353
61363
61367
61368
61369
61371
61381
61392
61397
61430
61433
61435
61441
61443
61447
61454
61455
61456
61457
61459
61468
61470
61472
61473
61475
61483
61485
61490
61496
61497
61498
61509
61516
61532
61534
61537
61543
61555
61558
61568
61575
61584
61586
61596
61601
61604
61607
61618
61622
61627
61628
61630
61634
61635
61638
61644
61647
61648
61652
61656
61657
61660
61665
61670
61694
61700
61706
61710
61721
61724
61732
61738
61746
61751
61752
61762
61763
61766
61768
61773
61787
61797
61804
61807
61809
61810
61825
61828
61847
61850
61854
61855
61858
61861
61864
61868
61874
61875
61885
61892
61901
61913
61915
61922
61923
61926
61927
61929
61930
61935
61937
61940
61941
61942
61951
61958
61959
61961
61967
61974
61977
61982
61991
61992
61994
61997
62006
62027
62029
62037
62045
62046
62047
62054
62060
62076
62080
62081
62098
62109
62112
62113
62114
62116
62118
62119
62126
62129
62131
62139
62156
62159
62169
62180
62183
62186
62187
62189
62196
62201
62204
62214
62217
62224
62228
62232
62239
62244
62245
62248
62249
62250
62267
62272
62288
62305
62306
62313
62315
62331
62344
62352
62353
62355
62357
62359
62360
62366
62376
62379
62382
62383
62389
62392
62393
62394
62398
62406
62408
62428
62430
62432
62433
62437
62439
62440
62443
62448
62458
62461
62484
62507
62509
62510
62511
62529
62532
62537
62553
62554
62556
62560
62563
62570
62571
62581
62594
62606
62614
62619
62625
62627
62651
62652
62656
62662
62667
62670
62675
62680
62695
62698
62702
62705
62707
62712
62718
62721
62725
62727
62744
62747
62754
62757
62760
62761
62774
62791
62793
62798
62803
62809
62810
62813
62814
62815
62820
62826
62827
62838
62842
62844
62857
62858
62859
62864
62868
62870
62881
62895
62897
62898
62901
62903
62909
62914
62920
62924
62928
62933
62938
62945
62946
62955
62964
62965
62968
62979
62992
62994
62995
62996
62997
62998
63034
63036
63040
63045
63055
63066
63075
63081
63101
63107
63119
63120
63121
63138
63142
63148
63151
63152
63154
63155
63167
63170
63180
63185
63188
63189
63190
63191
63210
63211
63215
63220
63222
63226
63228
63233
63239
63247
63258
63259
63261
63262
63264
63265
63266
63278
63280
63283
63287
63289
63293
63298
63311
63312
63315
63318
63320
63321
63322
63328
63329
63337
63342
63343
63345
63346
63350
63372
63375
63377
63380
63387
63401
63413
63414
63423
63429
63449
63455
63458
63460
63505
63524
63531
63535
63544
63557
63559
63574
63588
63592
63609
63614
63617
63635
63654
63656
63666
63677
63682
63683
63689
63690
63697
63701
63710
63715
63718
63719
63728
63737
63741
63743
63745
63746
63747
63748
63752
63754
63759
63763
63764
63771
63776
63780
63783
63793
63800
63801
63802
63813
63814
63815
63820
63832
63833
63839
63850
63853
63855
63877
63880
63886
63887
63889
63891
63903
63912
63917
63918
63922
63933
63938
63950
63952
63955
63962
63983
63984
63985
63986
63989
63990
63991
63995
63998
64001
64006
64019
64020
64024
64028
64034
64042
64046
64047
64048
64049
64050
64051
64054
64055
64056
64057
64058
64060
64065
64068
64069
64070
64071
64072
64073
64075
64076
64088
64093
64096
64098
64099
64105
64113
64118
64125
64126
64131
64147
64164
64181
64197
64203
64238
64239
64252
64257
64259
64260
64261
64262
64270
64271
64272
64289
64293
64305
64306
64327
64328
64331
64333
64338
64346
64353
64361
64375
64376
64388
64403
64406
64408
64410
64411
64412
64413
64417
64421
64422
64423
64428
64473
64480
64483
64484
64578
64585
64595
64598
64602
64615
64616
64619
64637
64638
64639
64647
64650
64654
64666
64671
64677
64699
64701
64704
64705
64710
64713
64716
64717
64739
64742
64749
64752
64758
64760
64761
64762
64771
64772
64783
64791
64792
64793
64796
64800
64805
64806
64823
64829
64831
64833
64836
64855
64858
64871
64872
64874
64888
64891
64902
64918
64919
64924
64929
64934
64954
64958
64974
64976
64978
64981
64991
65010
65014
65017
65029
65030
65034
65036
65043
65046
65051
65063
65066
65074
65079
65088
65097
65098
65119
65122
65126
65138
65149
65164
65174
65179
65180
65181
65189
65196
65209
65216
65218
65232
65236
65239
65244
65259
65260
65261
65277
65280
65294
65297
65300
65306
65311
65313
65328
65335
65343
65350
65371
65423
65425
65429
65431
65433
65445
65451
65452
65455
65475
65479
65494
65496
65502
65508
65509
65518
65523
65542
65547
65553
65554
65561
65573
65577
65582
65589
65590
65593
65594
65601
65621
65625
65626
65641
65645
65652
65653
65656
65658
65659
65667
65671
65672
65674
65693
65728
65732
65751
65761
65773
65777
65778
65797
65805
65811
65812
65833
65837
65838
65840
65841
65843
65844
65847
65848
65851
65852
65855
65856
65857
65862
65863
65864
65880
65881
65882
65893
65894
65898
65906
65907
65909
65910
65920
65931
65935
65938
65939
65940
65942
65943
65957
65986
66001
66004
66016
66058
66064
66068
66069
66080
66083
66090
66093
66096
66097
66101
66102
66103
66105
66111
66117
66119
66124
66131
66135
66140
66141
66157
66158
66159
66161
66165
66166
66167
66175
66181
66182
66190
66195
66197
66199
66200
66203
66205
66206
66209
66217
66219
66220
66227
66228
66229
66230
66232
66241
66242
66281
66284
66290
66291
66296
66300
66317
66339
66343
66355
66369
66390
66391
66393
66398
66412
66418
66422
66423
66424
66427
66438
66440
66458
66467
66470
66474
66479
66491
66511
66516
66518
66519
66520
66525
66530
66535
66540
66541
66556
66563
66571
66582
66599
66602
66614
66616
66626
66627
66641
66654
66680
66682
66687
66701
66733
66738
66741
66743
66744
66751
66757
66762
66764
66765
66781
66782
66785
66787
66803
66811
66826
66830
66834
66842
66844
66847
66848
66849
66850
66854
66858
66859
66868
66870
66871
66890
66903
66908
66909
66914
66930
66933
66939
66940
66946
66972
66973
66974
66982
66987
66988
66990
66996
66997
66999
67008
67022
67023
67024
67027
67037
67038
67039
67049
67057
67061
67072
67080
67086
67093
67106
67109
67129
67141
67143
67146
67151
67152
67155
67159
67166
67169
67171
67173
67175
67176
67177
67178
67196
67197
67201
67210
67212
67219
67225
67231
67235
67236
67239
67260
67263
67273
67289
67295
67306
67310
67314
67319
67320
67322
67324
67326
67329
67331
67335
67338
67339
67344
67346
67361
67371
67372
67386
67388
67390
67391
67393
67396
67398
67403
67404
67406
67415
67420
67422
67426
67433
67435
67439
67440
67444
67458
67471
67476
67485
67497
67503
67515
67519
67526
67532
67551
67559
67562
67565
67566
67570
67580
67582
67585
67588
67589
67592
67594
67598
67602
67610
67614
67623
67635
67638
67642
67648
67651
67654
67658
67674
67675
67683
67684
67700
67708
67722
67758
67764
67765
67782
67785
67792
67793
67795
67799
67800
67814
67817
67821
67824
67825
67830
67838
67839
67844
67845
67864
67883
67886
67887
67889
67905
67913
67915
67927
67941
67953
67956
67957
67969
67970
67973
67977
67979
67980
67981
67994
67999
68000
68001
68005
68007
68012
68016
68017
68018
68033
68044
68075
68077
68080
68091
68093
68101
68102
68105
68106
68112
68119
68130
68137
68150
68178
68184
68204
68208
68212
68213
68217
68221
68222
68223
68225
68226
68244
68248
68249
68255
68263
68273
68283
68289
68291
68292
68295
68314
68317
68318
68324
68327
68331
68332
68342
68352
68354
68357
68365
68374
68386
68388
68393
68398
68403
68409
68410
68412
68429
68430
68431
68434
68439
68453
68462
68473
68478
68479
68524
68528
68534
68539
68545
68546
68547
68555
68556
68587
68588
68593
68595
68601
68602
68606
68609
68613
68627
68631
68656
68658
68670
68676
68678
68683
68692
68699
68700
68701
68705
68707
68708
68720
68724
68739
68754
68766
68775
68777
68778
68786
68796
68798
68810
68811
68815
68830
68831
68837
68852
68853
68861
68864
68873
68874
68876
68884
68887
68889
68903
68904
68912
68921
68923
68926
68930
68934
68937
68945
68958
68964
68968
68972
68973
68976
68978
68987
68991
68992
68993
68994
68995
68997
68998
69014
69016
69017
69018
69024
69032
69043
69054
69057
69065
69074
69081
69082
69083
69085
69091
69095
69103
69106
69107
69109
69111
69126
69129
69135
69138
69142
69145
69146
69152
69164
69170
69183
69189
69201
69206
69211
69222
69223
69229
69232
69235
69246
69249
69251
69252
69254
69257
69259
69261
69263
69272
69274
69280
69284
69292
69296
69300
69304
69305
69312
69314
69317
69329
69342
69347
69358
69361
69364
69366
69371
69372
69392
69394
69395
69399
69402
69411
69418
69420
69429
69433
69434
69435
69439
69443
69449
69450
69481
69482
69485
69489
69494
69498
69499
69501
69503
69505
69506
69512
69514
69515
69517
69518
69524
69541
69548
69552
69557
69560
69572
69580
69581
69584
69587
69594
69602
69609
69613
69615
69624
69626
69660
69662
69666
69667
69669
69678
69681
69683
69686
69692
69713
69714
69722
69732
69737
69755
69756
69777
69779
69786
69799
69803
69810
69812
69817
69828
69840
69843
69849
69863
69871
69873
69880
69895
69907
69914
69916
69922
69928
69932
69933
69935
69936
69946
69947
69963
69974
69982
69987
69988
69993
69997
70014
70028
70034
70035
70038
70047
70053
70059
70099
70101
70102
70111
70125
70127
70134
70149
70150
70159
70166
70185
70190
70191
70192
70196
70202
70203
70204
70206
70207
70222
70228
70236
70238
70250
70265
70266
70268
70269
70272
70278
70284
70289
70290
70301
70305
70309
70310
70311
70319
70331
70332
70344
70346
70358
70361
70379
70381
70382
70386
70387
70389
70397
70404
70407
70410
70417
70419
70423
70426
70434
70439
70462
70467
70468
70474
70475
70480
70485
70489
70516
70518
70519
70533
70540
70545
70546
70553
70555
70566
70587
70590
70591
70604
70617
70618
70624
70625
70632
70643
70644
70645
70654
70661
70662
70664
70667
70687
70689
70693
70701
70712
70715
70720
70724
70730
70732
70733
70736
70745
70749
70750
70751
70759
70767
70769
70771
70773
70774
70784
70788
70789
70840
70841
70846
70851
70856
70861
70867
70877
70900
70911
70915
70917
70924
70925
70927
70932
70936
70947
70955
70964
70967
70978
71001
71002
71006
71021
71024
71034
71046
71054
71058
71071
71074
71078
71091
71104
71137
71143
71145
71152
71153
71160
71161
71168
71170
71172
71178
71179
71184
71189
71192
71198
71200
71203
71209
71213
71224
71237
71241
71248
71249
71252
71254
71258
71263
71266
71268
71274
71275
71276
71285
71291
71298
71300
71338
71339
71340
71345
71352
71353
71357
71360
71364
71367
71380
71396
71413
71415
71437
71438
71441
71442
71445
71447
71451
71458
71466
71468
71469
71471
71487
71492
71494
71495
71505
71508
71510
71517
71519
71521
71524
71529
71531
71541
71544
71545
71547
71557
71558
71561
71571
71589
71598
71601
71603
71606
71608
71613
71625
71630
71632
71633
71639
71644
71648
71657
71661
71665
71667
71713
71729
71737
71741
71748
71754
71755
71772
71774
71784
71785
71792
71796
71799
71804
71808
71812
71813
71817
71821
71827
71829
71830
71832
71833
71870
71875
71876
71883
71895
71910
71926
71939
71942
71944
71947
71952
71953
71962
71963
71968
71972
71973
71974
71975
71976
71982
71984
71989
71993
71994
71997
72003
72004
72005
72006
72011
72012
72015
72016
72025
72049
72062
72064
72066
72067
72072
72073
72094
72105
72107
72110
72111
72112
72114
72117
72120
72127
72131
72138
72140
72143
72152
72159
72160
72165
72178
72192
72196
72202
72214
72219
72221
72222
72223
72233
72237
72238
72239
72242
72243
72244
72246
72248
72251
72253
72259
72261
72268
72271
72273
72274
72278
72280
72291
72292
72293
72302
72304
72308
72317
72322
72339
72361
72362
72375
72379
72386
72388
72395
72421
72423
72426
72427
72439
72448
72453
72464
72467
72485
72493
72499
72501
72502
72516
72521
72535
72546
72556
72563
72565
72569
72593
72594
72603
72606
72609
72619
72620
72630
72632
72639
72646
72647
72651
72667
72672
72673
72683
72684
72691
72692
72696
72698
72701
72703
72712
72721
72723
72724
72728
72729
72732
72736
72753
72754
72768
72780
72785
72790
72792
72793
72794
72801
72803
72808
72809
72820
72825
72828
72846
72856
72864
72872
72893
72895
72907
72913
72916
72918
72919
72922
72925
72926
72927
72936
72940
72942
72949
72950
72953
72954
72955
72973
72978
72983
72986
72993
73001
73010
73011
73021
73023
73029
73030
73033
73035
73048
73059
73061
73063
73086
73092
73098
73100
73101
73103
73121
73127
73128
73136
73137
73138
73140
73198
73206
73207
73216
73217
73219
73250
73256
73259
73284
73285
73290
73291
73292
73293
73294
73296
73299
73304
73305
73307
73314
73315
73317
73321
73323
73324
73335
73382
73383
73384
73393
73409
73414
73415
73423
73429
73434
73436
73437
73438
73440
73449
73463
73466
73470
73478
73486
73488
73489
73490
73491
73492
73499
73500
73502
73504
73505
73509
73511
73514
73515
73516
73517
73539
73540
73541
73552
73569
73570
73575
73587
73599
73634
73637
73640
73643
73645
73651
73655
73656
73657
73661
73666
73669
73676
73677
73682
73696
73712
73730
73733
73744
73745
73747
73753
73755
73760
73770
73776
73784
73793
73794
73796
73798
73806
73807
73812
73815
73818
73825
73838
73839
73841
73842
73850
73851
73853
73877
73880
73881
73886
73887
73894
73899
73902
73905
73918
73925
73927
73943
73950
73952
73954
73956
73971
73972
73987
73990
74007
74012
74025
74049
74051
74066
74075
74081
74084
74085
74091
74092
74093
74098
74108
74110
74114
74119
74137
74138
74139
74142
74144
74150
74164
74168
74171
74172
74202
74203
74205
74210
74211
74212
74213
74219
74232
74234
74238
74239
74245
74249
74252
74257
74259
74264
74290
74301
74305
74314
74322
74323
74325
74330
74345
74353
74363
74364
74380
74390
74398
74405
74425
74434
74442
74443
74455
74460
74461
74467
74480
74481
74483
74494
74496
74497
74498
74522
74523
74524
74525
74526
74537
74538
74542
74543
74559
74562
74564
74574
74583
74584
74594
74602
74604
74613
74623
74630
74642
74652
74661
74662
74663
74664
74670
74673
74686
74691
74706
74707
74712
74717
74721
74724
74728
74729
74731
74754
74757
74764
74772
74780
74781
74788
74801
74808
74809
74812
74829
74830
74842
74857
74862
74866
74867
74879
74886
74888
74906
74910
74912
74919
74925
74926
74945
74959
74961
74962
74963
74974
74983
74984
75011
75013
75014
75027
75053
75055
75057
75059
75061
75064
75068
75070
75074
75078
75096
75103
75107
75127
75130
75134
75147
75164
75166
75167
75168
75169
75170
75181
75182
75184
75188
75203
75208
75213
75223
75224
75231
75232
75235
75236
75241
75242
75244
75259
75261
75267
75269
75270
75281
75286
75290
75293
75298
75310
75320
75322
75323
75324
75325
75330
75332
75336
75338
75341
75342
75344
75352
75356
75360
75361
75367
75379
75382
75383
75395
75405
75420
75438
75441
75442
75449
75454
75460
75462
75465
75467
75472
75475
75477
75483
75489
75503
75510
75538
75540
75543
75544
75556
75571
75573
75574
75581
75582
75592
75593
75599
75608
75612
75613
75614
75618
75620
75630
75631
75632
75650
75655
75659
75664
75672
75673
75678
75679
75685
75686
75688
75689
75698
75705
75709
75711
75712
75715
75730
75732
75733
75734
75736
75745
75763
75765
75766
75767
75768
75772
75774
75777
75781
75785
75787
75788
75789
75790
75796
75801
75802
75810
75814
75815
75817
75828
75840
75841
75846
75848
75849
75856
75857
75858
75860
75866
75867
75920
75927
75928
75930
75931
75938
75939
75940
75941
75947
75949
75953
75956
75957
75964
75968
75969
75976
75980
75989
76006
76007
76009
76022
76024
76026
76038
76039
76041
76051
76072
76079
76081
76082
76089
76103
76109
76118
76119
76120
76121
76124
76131
76133
76139
76140
76143
76153
76155
76161
76167
76183
76195
76197
76198
76201
76208
76211
76214
76219
76220
76224
76227
76229
76233
76238
76243
76246
76257
76262
76275
76276
76285
76287
76289
76292
76301
76315
76322
76323
76329
76331
76336
76344
76350
76351
76353
76365
76367
76374
76375
76382
76383
76384
76388
76389
76400
76419
76427
76431
76432
76434
76438
76446
76447
76451
76455
76460
76466
76471
76478
76492
76500
76503
76508
76513
76516
76519
76535
76543
76555
76556
76560
76562
76563
76574
76575
76576
76578
76579
76581
76586
76587
76590
76611
76616
76621
76627
76661
76662
76663
76667
76675
76676
76680
76682
76695
76702
76706
76708
76718
76725
76729
76732
76745
76746
76749
76756
76764
76768
76779
76786
76789
76790
76794
76796
76798
76806
76811
76812
76821
76823
76824
76835
76838
76846
76848
76849
76851
76869
76870
76877
76890
76891
76892
76894
76901
76906
76917
76924
76927
76932
76933
76934
76935
76936
76938
76951
76952
76954
76957
76962
76969
76976
76978
76983
76988
76992
76993
76994
76999
77000
77010
77011
77013
77014
77020
77033
77040
77046
77059
77060
77071
77079
77080
77095
77101
77102
77103
77104
77107
77108
77112
77122
77125
77127
77129
77134
77146
77156
77166
77173
77180
77204
77213
77224
77230
77232
77233
77236
77238
77239
77242
77244
77247
77249
77252
77253
77257
77263
77269
77270
77275
77299
77300
77309
77315
77321
77324
77328
77335
77338
77369
77370
77378
77379
77385
77402
77403
77405
77410
77414
77417
77418
77421
77424
77426
77428
77443
77444
77455
77480
77481
77515
77530
77537
77543
77547
77550
77554
77556
77581
77585
77590
77591
77592
77595
77626
77629
77645
77652
77658
77666
77673
77674
77679
77680
77681
77683
77686
77688
77689
77690
77691
77692
77698
77717
77718
77722
77730
77732
77733
77739
77741
77751
77752
77768
77769
77770
77774
77784
77790
77799
77802
77808
77812
77826
77838
77844
77848
77853
77854
77855
77856
77858
77866
77867
77876
77880
77883
77894
77896
77904
77905
77920
77922
77934
77937
77940
77942
77947
77951
77955
77959
77960
77963
77964
77965
77968
77970
77971
77977
77981
77987
77998
78000
78002
78009
78012
78025
78026
78030
78048
78049
78065
78067
78069
78070
78083
78087
78100
78101
78105
78108
78109
78126
78127
78134
78135
78137
78139
78141
78142
78152
78155
78162
78167
78168
78172
78174
78176
78179
78180
78210
78211
78215
78227
78231
78240
78248
78250
78252
78285
78287
78294
78295
78297
78302
78305
78315
78317
78318
78320
78322
78332
78333
78335
78340
78346
78354
78361
78369
78370
78375
78386
78387
78389
78390
78393
78395
78401
78402
78403
78410
78411
78413
78418
78420
78421
78425
78428
78431
78438
78440
78445
78446
78447
78451
78452
78457
78459
78462
78484
78493
78494
78496
78498
78510
78513
78524
78526
78530
78554
78555
78556
78576
78581
78592
78606
78608
78623
78624
78626
78628
78638
78639
78649
78651
78655
78659
78666
78671
78677
78679
78682
78684
78697
78706
78711
78713
78715
78730
78761
78767
78770
78785
78803
78809
78810
78825
78834
78842
78853
78854
78856
78868
78873
78879
78892
78909
78916
78919
78923
78934
78946
78953
78954
78955
78956
78959
78962
78974
78976
78977
78985
78991
78992
79002
79006
79012
79019
79026
79032
79045
79047
79049
79050
79051
79064
79065
79066
79067
79068
79071
79078
79081
79089
79091
79095
79106
79108
79109
79136
79154
79156
79177
79180
79182
79184
79188
79191
79192
79196
79218
79219
79225
79226
79251
79255
79256
79257
79258
79259
79264
79272
79275
79283
79292
79295
79296
79319
79328
79330
79333
79334
79336
79337
79358
79360
79366
79405
79409
79420
79422
79425
79445
79449
79451
79459
79466
79470
79474
79480
79488
79501
79502
79503
79504
79505
79506
79509
79511
79512
79520
79538
79544
79547
79548
79554
79555
79579
79609
79613
79616
79625
79640
79644
79645
79646
79662
79669
79672
79677
79678
79679
79695
79708
79711
79713
79714
79720
79721
79725
79742
79743
79758
79761
79762
79768
79770
79774
79791
79792
79795
79805
79807
79812
79835
79848
79852
79853
79855
79862
79872
79891
79896
79898
79900
79906
79909
79913
79916
79922
79927
79940
79944
79945
79952
79958
79961
79963
79977
79987
79988
79989
80021
80023
80026
80027
80041
80044
80045
80047
80055
80060
80061
80064
80069
80070
80076
80079
80080
80082
80083
80091
80093
80094
80098
80103
80105
80110
80113
80114
80123
80124
80125
80126
80127
80129
80132
80134
80138
80140
80144
80145
80146
80151
80152
80160
80161
80163
80175
80206
80208
80211
80222
80223
80234
80239
80244
80250
80257
80264
80265
80269
80316
80331
80335
80341
80342
80343
80344
80359
80404
80408
80410
80422
80429
80436
80440
80442
80446
80449
80450
80455
80466
80474
80500
80514
80523
80524
80527
80528
80531
80537
80538
80539
80541
80564
80567
80569
80581
80598
80602
80610
80630
80631
80634
80635
80638
80643
80650
80654
80671
80675
80677
80686
80688
80690
80694
80697
80703
80713
80720
80733
80739
80741
80742
80743
80748
80756
80760
80778
80779
80802
80806
80809
80810
80818
80819
80823
80828
80830
80838
80866
80883
80885
80887
80891
80894
80897
80899
80900
80921
80923
80924
80926
80930
80931
80933
80934
80937
80941
80944
80945
80946
80948
80949
80950
80953
80961
80969
80970
80973
80975
80979
80995
81016
81023
81054
81055
81060
81065
81071
81072
81086
81091
81098
81103
81110
81111
81114
81122
81127
81129
81132
81137
81144
81148
81149
81153
81157
81169
81177
81178
81188
81191
81200
81201
81202
81203
81205
81225
81227
81228
81231
81232
81235
81245
81256
81257
81261
81262
81264
81265
81272
81273
81279
81281
81282
81292
81294
81305
81306
81330
81331
81359
81360
81363
81364
81374
81375
81387
81392
81394
81395
81404
81405
81407
81410
81458
81463
81465
81468
81481
81485
81498
81505
81507
81508
81509
81513
81518
81519
81534
81535
81546
81548
81550
81551
81553
81557
81560
81564
81565
81572
81582
81583
81584
81588
81591
81594
81595
81596
81614
81617
81618
81619
81630
81634
81635
81636
81639
81640
81642
81643
81645
81649
81652
81654
81666
81673
81675
81680
81684
81687
81688
81690
81700
81701
81704
81735
81740
81741
81750
81751
81754
81761
81762
81763
81775
81783
81788
81789
81792
81800
81806
81810
81816
81822
81823
81824
81827
81828
81829
81831
81843
81853
81862
81865
81866
81880
81884
81898
81904
81911
81920
81925
81927
81928
81929
81930
81931
81942
81957
81962
81963
81975
81983
81985
81986
81987
81992
82007
82008
82014
82016
82024
82027
82030
82032
82037
82043
82058
82060
82062
82064
82075
82079
82085
82087
82091
82092
82093
82099
82100
82114
82115
82120
82122
82123
82130
82132
82133
82135
82138
82139
82140
82145
82146
82153
82154
82164
82175
82177
82178
82180
82181
82183
82198
82206
82235
82239
82248
82252
82264
82272
82275
82280
82281
82296
82300
82311
82312
82321
82323
82330
82331
82338
82340
82351
82366
82382
82384
82385
82386
82387
82393
82394
82408
82422
82423
82425
82431
82432
82437
82442
82446
82447
82448
82449
82462
82464
82467
82470
82473
82481
82487
82492
82494
82499
82502
82507
82509
82525
82550
82552
82566
82572
82581
82585
82590
82591
82594
82597
82599
82602
82615
82627
82636
82640
82649
82654
82655
82669
82670
82677
82679
82684
82686
82688
82701
82708
82724
82725
82730
82732
82735
82736
82741
82760
82770
82776
82777
82780
82784
82785
82789
82795
82798
82802
82809
82816
82822
82827
82836
82837
82838
82840
82846
82849
82857
82871
82877
82883
82884
82885
82888
82891
82896
82904
82906
82915
82917
82919
82923
82951
82965
82969
82970
82978
82991
82993
82995
83000
83008
83011
83020
83029
83043
83063
83071
83072
83074
83078
83080
83081
83083
83084
83085
83086
83088
83090
83093
83097
83098
83110
83119
83126
83130
83133
83135
83137
83141
83142
83150
83152
83157
83159
83163
83176
83209
83212
83214
83217
83219
83221
83227
83228
83231
83234
83236
83246
83259
83264
83270
83281
83286
83288
83289
83290
83307
83323
83324
83325
83326
83332
83344
83354
83356
83359
83364
83365
83400
83404
83406
83429
83432
83433
83442
83463
83465
83466
83475
83476
83484
83549
83550
83553
83555
83561
83563
83567
83570
83577
83590
83591
83598
83600
83654
83656
83663
83671
83675
83676
83677
83698
83699
83700
83701
83702
83707
83728
83729
83731
83733
83747
83751
83782
83785
83786
83792
83793
83797
83811
83818
83824
83829
83855
83859
83868
83870
83871
83877
83878
83885
83886
83892
83899
83905
83909
83919
83927
83972
83973
83983
83986
83987
83989
83991
83992
83995
84018
84022
84024
84025
84026
84034
84039
84040
84043
84054
84055
84058
84060
84062
84063
84076
84083
84085
84086
84090
84091
84093
84098
84103
84110
84125
84136
84139
84146
84148
84149
84158
84166
84169
84173
84176
84188
84195
84210
84217
84218
84243
84245
84252
84262
84264
84277
84278
84282
84285
84289
84294
84295
84299
84303
84317
84325
84331
84336
84337
84338
84362
84367
84370
84400
84401
84419
84431
84434
84439
84449
84450
84455
84457
84459
84463
84465
84466
84470
84472
84475
84476
84486
84489
84497
84501
84502
84503
84513
84518
84519
84523
84532
84568
84586
84619
84626
84653
84676
84677
84681
84685
84686
84688
84695
84700
84702
84707
84709
84718
84720
84722
84731
84734
84738
84742
84746
84750
84754
84763
84776
84777
84787
84796
84797
84801
84809
84810
84815
84848
84858
84862
84866
84895
84896
84897
84900
84902
84913
84921
84924
84938
84944
84945
84958
84962
84966
84968
84970
84977
84980
84981
84985
84990
84999
85000
85001
85002
85004
85008
85016
85021
85027
85030
85031
85040
85044
85048
85049
85050
85051
85053
85054
85058
85062
85076
85084
85085
85086
85091
85101
85116
85119
85123
85124
85135
85139
85145
85152
85161
85167
85170
85177
85179
85186
85189
85192
85193
85199
85200
85201
85212
85216
85221
85224
85226
85229
85239
85240
85242
85250
85260
85261
85265
85270
85283
85292
85294
85299
85307
85326
85339
85351
85363
85367
85372
85386
85390
85393
85397
85398
85400
85407
85408
85411
85432
85435
85441
85443
85452
85453
85455
85457
85459
85460
85465
85476
85479
85495
85496
85497
85500
85506
85507
85508
85511
85521
85522
85539
85540
85551
85552
85570
85589
85595
85602
85612
85621
85629
85648
85681
85683
85684
85689
85717
85729
85732
85734
85735
85762
85777
85779
85811
85816
85818
85832
85833
85841
85844
85854
85862
85870
85876
85886
85888
85926
85934
85938
85939
85943
85953
85956
85959
85969
85972
85989
85990
85994
85997
86007
86015
86016
86026
86037
86041
86044
86045
86048
86056
86057
86060
86065
86071
86072
86083
86087
86089
86091
86092
86096
86103
86107
86110
86111
86116
86120
86136
86152
86154
86175
86188
86199
86200
86201
86203
86204
86205
86206
86233
86236
86238
86240
86247
86251
86252
86253
86264
86278
86280
86281
86284
86285
86297
86298
86304
86311
86314
86315
86318
86321
86323
86339
86340
86342
86343
86347
86348
86363
86374
86384
86389
86390
86400
86402
86411
86412
86426
86432
86434
86436
86442
86458
86472
86473
86474
86482
86484
86492
86500
86504
86507
86508
86509
86517
86519
86520
86522
86530
86533
86549
86582
86586
86602
86603
86611
86612
86614
86626
86630
86636
86642
86663
86664
86666
86668
86669
86683
86688
86689
86690
86696
86710
86722
86772
86775
86778
86798
86807
86808
86815
86820
86831
86833
86835
86837
86856
86857
86858
86859
86860
86864
86865
86879
86884
86892
86895
86904
86914
86916
86917
86918
86928
86929
86930
86939
86946
86947
86952
86966
86971
86975
86986
86987
86994
87005
87015
87017
87018
87043
87055
87059
87064
87068
87069
87070
87075
87076
87077
87079
87081
87083
87084
87086
87092
87096
87113
87114
87118
87145
87146
87147
87170
87191
87203
87206
87208
87216
87218
87221
87222
87224
87225
87235
87246
87263
87265
87284
87285
87286
87292
87307
87309
87322
87326
87354
87369
87373
87375
87376
87379
87380
87383
87396
87400
87402
87409
87419
87420
87421
87433
87435
87438
87442
87447
87450
87452
87453
87456
87458
87468
87469
87471
87474
87475
87476
87483
87485
87486
87487
87488
87494
87495
87498
87503
87511
87517
87522
87525
87528
87530
87532
87535
87542
87546
87551
87552
87553
87561
87568
87569
87576
87577
87587
87588
87595
87608
87617
87624
87625
87629
87630
87632
87635
87643
87653
87658
87662
87668
87671
87675
87676
87677
87679
87687
87688
87694
87695
87705
87710
87714
87715
87720
87724
87725
87726
87728
87731
87737
87743
87744
87745
87746
87760
87767
87776
87780
87785
87798
87806
87819
87829
87830
87833
87838
87852
87855
87856
87858
87868
87881
87884
87888
87897
87909
87921
87925
87931
87935
87936
87939
87940
87953
87992
87996
88015
88016
88018
88020
88024
88025
88042
88048
88049
88054
88059
88062
88063
88064
88067
88084
88088
88090
88092
88101
88103
88104
88105
88110
88117
88118
88132
88134
88135
88141
88152
88154
88171
88176
88188
88198
88200
88215
88224
88238
88239
88256
88262
88269
88277
88282
88289
88291
88292
88309
88316
88323
88324
88338
88339
88347
88349
88353
88359
88360
88368
88369
88376
88377
88389
88390
88397
88398
88405
88414
88417
88425
88429
88448
88458
88464
88483
88489
88498
88508
88513
88518
88519
88532
88534
88535
88540
88543
88544
88545
88554
88556
88557
88561
88562
88564
88571
88577
88582
88583
88595
88601
88609
88611
88613
88629
88638
88640
88645
88649
88650
88660
88661
88665
88671
88672
88674
88676
88684
88686
88711
88722
88727
88728
88739
88744
88750
88751
88760
88766
88771
88774
88777
88789
88795
88799
88824
88825
88826
88829
88840
88842
88857
88860
88861
88869
88880
88881
88887
88897
88927
88932
88942
88955
88958
88965
88966
88967
88969
88974
88995
89003
89005
89006
89010
89030
89046
89047
89051
89053
89054
89055
89057
89058
89060
89061
89065
89077
89079
89080
89082
89083
89089
89091
89094
89095
89103
89127
89129
89138
89162
89165
89175
89178
89179
89187
89198
89199
89203
89217
89218
89245
89248
89249
89257
89268
89278
89280
89282
89291
89292
89297
89298
89301
89302
89307
89309
89318
89320
89322
89326
89327
89333
89334
89346
89347
89349
89352
89376
89382
89383
89388
89391
89395
89399
89408
89414
89438
89440
89447
89450
89452
89453
89456
89465
89467
89468
89469
89470
89476
89479
89481
89497
89498
89501
89502
89512
89521
89533
89534
89535
89537
89547
89550
89559
89565
89587
89600
89601
89602
89606
89622
89626
89640
89650
89654
89661
89663
89671
89685
89688
89690
89691
89693
89700
89704
89706
89715
89734
89745
89750
89751
89757
89760
89767
89768
89778
89779
89789
89791
89798
89800
89804
89808
89813
89815
89821
89829
89837
89852
89857
89867
89869
89883
89889
89892
89900
89903
89921
89922
89942
89943
89944
89945
89968
89972
89989
89993
90004
90005
90008
90009
90010
90021
90030
90059
90062
90069
90083
90094
90102
90103
90104
90125
90126
90128
90135
90136
90138
90139
90147
90167
90180
90184
90193
90213
90216
90242
90243
90264
90267
90269
90271
90273
90277
90283
90288
90291
90292
90294
90295
90298
90306
90308
90318
90326
90327
90328
90334
90346
90353
90359
90361
90362
90365
90377
90385
90387
90390
90415
90419
90430
90431
90442
90443
90445
90455
90472
90478
90487
90500
90511
90524
90527
90531
90540
90555
90557
90558
90559
90564
90569
90578
90586
90587
90589
90596
90597
90603
90604
90610
90616
90622
90626
90631
90632
90638
90657
90659
90679
90680
90683
90699
90702
90703
90704
90705
90707
90714
90723
90728
90729
90732
90733
90741
90751
90758
90780
90801
90805
90806
90819
90824
90826
90827
90834
90842
90844
90858
90860
90862
90863
90864
90866
90875
90878
90883
90892
90895
90896
90899
90920
90921
90927
90928
90933
90939
90940
90963
90964
90965
90966
90975
90979
90982
90988
91000
91005
91013
91033
91047
91051
91054
91061
91066
91069
91078
91079
91091
91092
91135
91149
91163
91166
91174
91177
91188
91197
91204
91205
91210
91212
91214
91223
91226
91230
91270
91271
91272
91276
91286
91288
91290
91291
91302
91303
91306
91313
91317
91322
91325
91328
91352
91365
91368
91371
91380
91382
91383
91387
91392
91393
91394
91403
91431
91437
91439
91467
91477
91478
91488
91489
91502
91505
91518
91524
91538
91541
91542
91556
91561
91565
91569
91571
91572
91573
91581
91582
91583
91585
91601
91602
91610
91632
91633
91636
91637
91639
91641
91654
91657
91664
91667
91670
91679
91696
91700
91702
91724
91733
91735
91744
91746
91748
91761
91774
91781
91782
91790
91797
91798
91814
91817
91818
91827
91829
91836
91840
91851
91852
91853
91875
91894
91896
91910
91929
91933
91939
91942
91947
91954
91958
91961
91963
91964
91966
91970
91974
91979
91991
92005
92007
92019
92020
92025
92036
92039
92047
92048
92049
92051
92056
92070
92084
92094
92110
92111
92119
92120
92122
92135
92141
92143
92144
92145
92147
92153
92155
92166
92167
92168
92177
92180
92181
92193
92200
92212
92213
92215
92221
92230
92245
92258
92259
92268
92269
92271
92286
92296
92302
92303
92305
92320
92325
92328
92331
92340
92346
92355
92356
92367
92375
92379
92380
92382
92384
92386
92392
92393
92394
92398
92413
92422
92423
92456
92459
92461
92463
92468
92470
92479
92487
92498
92499
92509
92511
92514
92515
92517
92519
92529
92531
92533
92535
92536
92537
92540
92541
92544
92546
92549
92550
92566
92569
92570
92575
92589
92592
92595
92619
92624
92626
92633
92644
92645
92648
92660
92667
92668
92669
92670
92674
92681
92698
92700
92701
92703
92704
92708
92715
92732
92746
92759
92762
92764
92779
92795
92796
92803
92804
92808
92811
92812
92814
92815
92816
92843
92845
92847
92850
92852
92862
92868
92873
92883
92892
92897
92898
92902
92903
92906
92910
92911
92912
92914
92922
92947
92984
92986
92993
92997
92998
93013
93016
93023
93027
93031
93035
93047
93052
93071
93074
93079
93080
93081
93082
93084
93086
93089
93092
93093
93111
93117
93125
93128
93135
93136
93138
93146
93156
93166
93178
93183
93193
93210
93221
93237
93238
93246
93255
93272
93274
93281
93283
93285
93287
93288
93293
93297
93299
93302
93309
93320
93323
93332
93333
93342
93344
93345
93349
93372
93374
93375
93386
93389
93390
93392
93405
93408
93410
93412
93415
93434
93470
93473
93478
93481
93482
93492
93507
93515
93528
93536
93579
93583
93596
93600
93607
93611
93616
93621
93623
93633
93634
93637
93642
93648
93653
93661
93663
93665
93668
93671
93679
93681
93695
93705
93716
93734
93735
93744
93763
93768
93770
93775
93776
93777
93778
93785
93786
93814
93825
93828
93829
93831
93847
93848
93850
93866
93873
93874
93876
93877
93940
93952
93961
93986
93991
93992
94002
94004
94008
94021
94022
94028
94034
94035
94039
94042
94057
94059
94060
94079
94081
94083
94091
94094
94098
94104
94116
94134
94138
94144
94150
94158
94170
94173
94176
94177
94179
94184
94186
94188
94197
94213
94214
94219
94223
94224
94232
94237
94239
94242
94253
94254
94256
94277
94280
94292
94293
94295
94305
94307
94310
94312
94314
94318
94324
94325
94337
94344
94345
94354
94359
94361
94362
94363
94365
94380
94381
94387
94396
94398
94402
94403
94407
94423
94429
94445
94446
94451
94452
94453
94455
94458
94462
94463
94468
94476
94477
94483
94488
94490
94499
94500
94505
94545
94557
94559
94588
94596
94601
94602
94604
94611
94612
94626
94631
94632
94656
94667
94680
94689
94690
94691
94715
94718
94724
94745
94753
94755
94756
94757
94766
94794
94820
94823
94838
94844
94846
94847
94850
94852
94855
94871
94872
94882
94888
94898
94906
94932
94934
94935
94947
94958
94968
94972
94976
94990
94991
94993
95014
95015
95017
95021
95028
95031
95032
95033
95049
95055
95060
95061
95067
95070
95083
95090
95101
95106
95113
95116
95123
95133
95135
95138
95139
95140
95154
95155
95159
95161
95183
95184
95186
95197
95212
95213
95215
95216
95218
95235
95239
95271
95291
95311
95312
95315
95329
95340
95350
95355
95359
95362
95365
95369
95378
95379
95380
95382
95383
95403
95405
95406
95408
95409
95410
95412
95414
95416
95418
95423
95424
95426
95427
95431
95437
95438
95441
95444
95445
95446
95448
95450
95459
95468
95475
95480
95481
95489
95498
95499
95503
95505
95511
95514
95543
95549
95555
95557
95558
95565
95566
95568
95571
95575
95582
95595
95596
95610
95612
95631
95654
95661
95662
95663
95669
95696
95702
95708
95709
95710
95713
95732
95734
95741
95745
95747
95748
95776
95777
95778
95784
95788
95801
95802
95804
95811
95813
95819
95841
95877
95882
95885
95888
95890
95908
95913
95915
95918
95921
95925
95926
95939
95945
95947
95983
95989
96000
96011
96012
96023
96037
96085
96089
96117
96133
96137
96138
96139
96143
96149
96152
96161
96180
96188
96195
96202
96210
96238
96251
96254
96255
96256
96259
96277
96278
96281
96282
96284
96293
96299
96302
96312
96315
96319
96323
96326
96339
96355
96376
96377
96388
96405
96415
96421
96424
96425
96428
96457
96460
96470
96474
96498
96500
96513
96518
96527
96533
96543
96549
96555
96562
96563
96575
96578
96606
96607
96611
96629
96635
96638
96641
96648
96653
96661
96662
96671
96672
96673
96674
96677
96678
96679
96683
96689
96693
96695
96697
96702
96706
96716
96717
96719
96723
96727
96732
96733
96734
96735
96736
96737
96738
96739
96740
96748
96754
96755
96756
96758
96781
96782
96788
96797
96818
96827
96835
96841
96843
96883
96887
96890
96894
96898
96902
96906
96909
96911
96914
96924
96933
96956
96960
96964
96972
97002
97027
97029
97033
97034
97037
97039
97040
97042
97043
97044
97045
97046
97052
97057
97058
97061
97062
97072
97075
97076
97078
97080
97081
97082
97117
97119
97121
97122
97132
97145
97150
97159
97160
97164
97165
97179
97182
97196
97197
97212
97216
97223
97224
97226
97227
97228
97229
97235
97242
97245
97246
97254
97255
97257
97259
97260
97261
97265
97267
97268
97272
97278
97307
97312
97315
97317
97323
97332
97333
97347
97350
97351
97354
97366
97372
97379
97381
97382
97386
97389
97403
97406
97407
97409
97424
97425
97452
97463
97465
97468
97469
97480
97490
97491
97501
97514
97517
97520
97574
97575
97602
97603
97606
97613
97615
97626
97640
97654
97655
97658
97661
97662
97667
97672
97674
97678
97679
97684
97685
97693
97745
97747
97749
97750
97767
97775
97776
97778
97780
97791
97793
97800
97810
97824
97843
97851
97854
97866
97881
97884
97900
97915
97943
97945
97947
97965
97981
97995
98012
98018
98041
98049
98059
98063
98072
98077
98081
98084
98101
98106
98107
98108
98109
98117
98130
98134
98136
98143
98158
98159
98164
98177
98181
98197
98198
98199
98210
98212
98223
98240
98255
98256
98290
98293
98294
98295
98296
98298
98311
98314
98316
98317
98318
98331
98333
98334
98335
98346
98357
98359
98362
98374
98376
98377
98378
98379
98404
98419
98433
98442
98445
98451
98452
98457
98461
98473
98475
98476
98477
98517
98519
98528
98540
98583
98584
98585
98593
98598
98599
98600
98602
98604
98607
98613
98616
98624
98627
98631
98637
98642
98655
98659
98660
98669
98674
98675
98676
98677
98679
98682
98683
98687
98698
98699
98709
98721
98722
98726
98734
98740
98744
98747
98754
98759
98760
98764
98813
98814
98816
98825
98828
98831
98833
98835
98838
98839
98841
98885
98892
98899
98906
98916
98917
98919
98927
98928
98929
98931
98942
98957
98959
98960
98961
98963
98965
98966
98967
99018
99024
99030
99032
99033
99034
99045
99046
99048
99049
99050
99051
99059
99067
99072
99074
99080
99081
99083
99084
99092
99093
99095
99096
99097
99101
99113
99116
99117
99128
99133
99138
99187
99191
99200
99201
99203
99210
99212
99221
99223
99224
99240
99242
99258
99261
99268
99271
99281
99293
99295
99309
99314
99315
99316
99317
99327
99338
99342
99344
99349
99352
99366
99371
99383
99387
99395
99410
99413
99417
99418
99419
99420
99422
99423
99424
99425
99428
99430
99438
99442
99443
99446
99475
99476
99477
99479
99482
99491
99493
99502
99507
99528
99565
99595
99611
99612
99647
99652
99665
99674
99676
99678
99686
99687
99688
99689
99690
99691
99710
99711
99723
99730
99735
99738
99739
99755
99774
99776
99787
99791
99801
99803
99805
99814
99821
99831
99833
99834
99840
99850
99855
99867
99878
99881
99882
99891
99892
99904
99905
99912
99916
99919
99921
99925
99931
99937
99940
99941
99946
99952
99962
99963
99971
99978
99989
99996
99999
100001
100010
100013
100018
100019
100021
100029
100035
100037
100046
100048
100049
100050
100051
100068
100071
100083
100086
100089
100091
100121
100122
100125
100129
100131
100132
100170
100194
100195
100208
100214
100282
100285
100302
100314
100315
100316
100317
100318
100322
100327
100329
100331
100332
100340
100346
100352
100353
100354
100366
100369
100393
100398
100399
100402
100408
100410
100416
100420
100445
100460
100463
100465
100468
100471
100472
100473
100480
100489
100493
100500
100540
100552
100553
100564
100570
100574
100594
100604
100605
100606
100621
100622
100624
100626
100627
100630
100633
100646
100648
100657
100669
100678
100690
100710
100712
100713
100714
100716
100746
100756
100758
100768
100772
100778
100783
100798
100799
100800
100801
100812
100817
100836
100839
100840
100843
100845
100853
100859
100861
100872
100873
100874
100899
100910
100915
100917
100918
100921
100922
100924
100928
100930
100933
100936
100965
100966
100971
100972
100975
100976
100980
100982
100984
100987
100990
100995
101003
101005
101013
101015
101019
101026
101028
101040
101043
101049
101061
101067
101073
101077
101082
101083
101093
101103
101104
101106
101107
101108
101109
101116
101117
101128
101130
101131
101134
101135
101161
101163
101167
101176
101186
101205
101226
101227
101252
101266
101269
101275
101276
101279
101280
101292
101298
101313
101315
101316
101327
101331
101380
101395
101402
101404
101417
101419
101423
101451
101454
101458
101462
101464
101467
101470
101479
101481
101488
101498
101499
101500
101503
101504
101505
101519
101533
101534
101565
101586
101588
101595
101598
101613
101621
101622
101624
101627
101637
101644
101649
101657
101660
101663
101670
101681
101682
101684
101685
101686
101690
101691
101695
101698
101700
101701
101702
101706
101712
101713
101714
101715
101716
101717
101718
101721
101726
101731
101741
101745
101755
101765
101766
101769
101779
101786
101793
101797
101798
101800
101803
101812
101826
101835
101836
101841
101844
101845
101893
101894
101895
101897
101898
101915
101917
101926
101928
101931
101932
101933
101956
101963
101971
101972
101977
101978
101985
101987
102003
102008
102011
102012
102014
102017
102021
102023
102029
102036
102038
102043
102057
102064
102070
102072
102079
102089
102093
102098
102099
102102
102103
102106
102108
102117
102126
102128
102135
102143
102153
102159
102173
102179
102185
102190
102202
102203
102204
102206
102213
102214
102218
102222
102223
102227
102228
102229
102235
102237
102239
102240
102242
102244
102245
102246
102247
102248
102262
102275
102276
102277
102285
102289
102290
102291
102301
102307
102309
102326
102329
102356
102371
102392
102395
102397
102399
102400
102401
102402
102403
102404
102405
102408
102422
102427
102435
102459
102461
102471
102472
102473
102479
102480
102482
102499
102503
102504
102505
102512
102528
102554
102555
102556
102557
102561
102575
102577
102587
102599
102612
102615
102630
102631
102634
102654
102689
102703
102709
102722
102723
102724
102725
102727
102737
102747
102752
102792
102799
102816
102858
102861
102862
102866
102875
102897
102903
102906
102909
102912
102929
102937
102939
102940
102943
102952
102969
102973
102974
102976
102979
102980
102981
102988
102991
102994
103005
103008
103010
103021
103045
103060
103061
103063
103065
103067
103069
103070
103072
103083
103085
103090
103091
103100
103109
103112
103130
103131
103144
103148
103157
103161
103170
103179
103180
103181
103187
103188
103189
103190
103198
103201
103207
103216
103218
103219
103220
103237
103239
103241
103250
103259
103271
103296
103297
103300
103301
103321
103322
103323
103336
103345
103399
103400
103402
103423
103436
103440
103442
103443
103444
103447
103450
103460
103467
103470
103471
103473
103483
103484
103485
103486
103487
103489
103491
103494
103495
103496
103497
103498
103503
103520
103522
103557
103558
103560
103582
103584
103590
103595
103616
103618
103632
103639
103644
103652
103670
103684
103696
103697
103698
103702
103706
103707
103708
103709
103717
103723
103735
103743
103744
103745
103755
103756
103759
103760
103761
103762
103765
103767
103778
103783
103785
103791
103803
103804
103806
103807
103824
103835
103841
103844
103857
103859
103872
103878
103882
103883
103889
103893
103900
103904
103920
103927
103940
103984
103985
103996
104009
104022
104025
104030
104035
104046
104055
104057
104058
104060
104080
104084
104094
104112
104124
104131
104133
104145
104153
104160
104166
104168
104172
104180
104190
104191
104211
104220
104246
104262
104264
104273
104278
104280
104285
104290
104297
104303
104375
104378
104379
104382
104383
104391
104394
104405
104413
104419
104421
104422
104441
104451
104466
104468
104474
104479
104480
104482
104486
104503
104537
104538
104541
104552
104554
104555
104556
104566
104578
104585
104604
104614
104618
104619
104623
104625
104626
104634
104641
104642
104644
104645
104646
104647
104649
104653
104655
104664
104665
104666
104672
104673
104692
104717
104723
104725
104761
104763
104765
104766
104788
104801
104810
104814
104817
104819
104823
104836
104849
104850
104857
104858
104867
104868
104869
104878
104895
104896
104897
104905
104906
104927
104928
104930
104949
104951
104952
104953
104958
104962
104973
104974
104975
104980
104987
104991
105032
105042
105049
105050
105053
105057
105060
105061
105064
105065
105067
105071
105076
105077
105079
105090
105091
105093
105094
105095
105096
105103
105104
105105
105106
105111
105114
105116
105119
105121
105123
105127
105149
105162
105164
105167
105206
105208
105221
105226
105228
105233
105234
105239
105240
105241
105252
105262
105277
105280
105286
105296
105297
105306
105308
105309
105310
105326
105327
105328
105332
105335
105336
105346
105351
105352
105382
105394
105395
105401
105404
105405
105411
105415
105416
105418
105440
105475
105476
105479
105486
105488
105489
105494
105496
105521
105522
105534
105536
105544
105547
105549
105559
105560
105570
105571
105573
105578
105586
105598
105604
105606
105628
105631
105635
105636
105643
105650
105656
105657
105661
105676
105679
105680
105689
105690
105691
105693
105694
105699
105708
105727
105739
105740
105758
105780
105787
105790
105796
105797
105798
105799
105809
105821
105822
105825
105827
105829
105830
105839
105842
105848
105864
105871
105882
105903
105906
105913
105959
105960
105970
105974
105975
105976
105977
105978
106001
106004
106018
106019
106020
106028
106030
106041
106047
106048
106076
106088
106089
106102
106105
106108
106126
106131
106132
106136
106180
106181
106193
106201
106202
106203
106212
106213
106230
106231
106237
106253
106265
106309
106310
106311
106312
106313
106316
106318
106320
106322
106323
106328
106329
106330
106335
106344
106354
106355
106364
106381
106383
106399
106412
106413
106439
106444
106454
106455
106456
106463
106466
106472
106473
106474
106475
106476
106479
106483
106503
106534
106550
106554
106558
106559
106560
106562
106564
106566
106572
106579
106581
106602
106608
106611
106617
106620
106628
106629
106644
106645
106655
106682
106689
106715
106717
106718
106722
106726
106731
106734
106742
106743
106745
106746
106748
106753
106762
106764
106769
106770
106771
106772
106773
106774
106776
106777
106781
106782
106783
106786
106796
106797
106804
106807
106812
106816
106817
106827
106855
106859
106866
106868
106869
106870
106872
106900
106905
106910
106911
106914
106915
106920
106922
106941
106949
106951
106952
106953
106963
106970
106971
106973
106982
106989
106996
106998
107000
107024
107030
107050
107053
107055
107068
107070
107072
107092
107093
107094
107095
107096
107097
107098
107105
107113
107118
107127
107128
107130
107149
107152
107153
107159
107175
107186
107195
107196
107248
107252
107260
107261
107289
107294
107302
107306
107311
107312
107320
107327
107332
107335
107340
107349
107360
107361
107362
107378
107382
107385
107386
107388
107402
107410
107411
107413
107423
107425
107439
107440
107450
107451
107454
107458
107475
107476
107491
107507
107511
107515
107538
107545
107555
107556
107566
107569
107571
107572
107581
107585
107586
107588
107594
107631
107632
107636
107648
107652
107655
107656
107658
107690
107692
107693
107695
107697
107710
107718
107725
107738
107740
107742
107761
107764
107793
107803
107805
107818
107836
107840
107845
107848
107852
107867
107868
107869
107875
107877
107879
107891
107893
107898
107902
107905
107906
107921
107935
107953
107969
107974
107980
107994
108017
108018
108021
108046
108051
108053
108066
108072
108073
108074
108075
108076
108077
108078
108084
108097
108108
108111
108125
108151
108152
108167
108168
108176
108188
108193
108204
108206
108207
108208
108211
108214
108220
108221
108222
108235
108237
108238
108253
108254
108262
108263
108289
108291
108337
108338
108340
108345
108361
108367
108374
108376
108379
108415
108416
108423
108425
108428
108446
108447
108448
108451
108455
108460
108461
108466
108467
108479
108480
108515
108516
108518
108533
108537
108538
108546
108548
108553
108557
108559
108566
108567
108568
108580
108582
108606
108609
108610
108611
108612
108645
108657
108665
108670
108687
108697
108700
108705
108758
108772
108774
108775
108785
108792
108804
108809
108821
108824
108827
108837
108843
108852
108866
108867
108882
108883
108886
108893
108900
108909
108912
108917
108918
108920
108921
108923
108927
108931
108938
108940
108941
108959
108964
108990
108994
108995
108997
108998
109007
109016
109021
109024
109034
109035
109036
109037
109038
109054
109055
109057
109061
109070
109072
109097
109109
109121
109125
109162
109165
109175
109187
109213
109232
109234
109240
109241
109242
109243
109245
109246
109248
109249
109258
109261
109262
109263
109265
109266
109286
109288
109291
109292
109293
109303
109319
109337
109338
109339
109340
109341
109346
109347
109348
109357
109375
109378
109383
109389
109390
109404
109417
109422
109424
109445
109454
109460
109468
109469
109472
109479
109496
109500
109516
109519
109527
109533
109535
109544
109546
109550
109551
109567
109571
109572
109574
109586
109587
109600
109622
109627
109631
109632
109637
109692
109693
109699
109703
109709
109734
109743
109744
109758
109761
109784
109800
109808
109809
109822
109826
109827
109828
109829
109830
109839
109846
109871
109872
109873
109874
109888
109902
109906
109913
109914
109915
109916
109918
109922
109937
109955
109956
109958
109961
109962
109965
109966
109967
109968
109971
109973
109974
109975
109977
109979
109981
109991
109992
110003
110015
110017
110018
110020
110046
110064
110085
110124
110125
110130
110143
110147
110152
110153
110180
110181
110184
110185
110207
110208
110249
110250
110251
110272
110275
110279
110287
110294
110295
110305
110317
110323
110326
110332
110340
110341
110348
110354
110355
110393
110447
110448
110449
110469
110481
110501
110503
110504
110508
110514
110515
110520
110538
110540
110541
110550
110551
110553
110554
110561
110563
110569
110570
110574
110577
110583
110584
110585
110586
110592
110593
110603
110604
110605
110606
110622
110623
110624
110625
110630
110659
110680
110689
110690
110694
110696
110699
110700
110701
110716
110718
110755
110759
110762
110763
110774
110782
110788
110791
110792
110797
110820
110825
110826
110833
110845
110861
110876
110887
110891
110892
110894
110903
110907
110913
110918
110920
110928
110929
110937
110952
110955
110956
110964
110968
110970
110975
110982
110996
110997
111026
111042
111050
111060
111061
111069
111077
111080
111083
111085
111103
111113
111119
111123
111125
111153
111158
111159
111161
111164
111165
111166
111167
111203
111210
111211
111212
111218
111220
111221
111224
111225
111235
111236
111237
111240
111246
111258
111269
111270
111294
111307
111311
111318
111325
111333
111334
111335
111336
111337
111346
111347
111360
111364
111370
111372
111401
111430
111432
111433
111442
111449
111451
111456
111463
111486
111490
111494
111520
111546
111549
111552
111563
111565
111573
111585
111589
111592
111594
111607
111608
111609
111610
111612
111613
111615
111616
111617
111627
111628
111629
111631
111633
111635
111652
111657
111660
111678
111679
111696
111699
111762
111763
111766
111784
111794
111795
111796
111800
111803
111817
111832
111839
111863
111866
111873
111874
111886
111892
111927
111928
111931
111939
111941
111943
111945
111946
111949
111951
111962
111964
111973
111980
111981
111983
111984
111989
111990
111992
111999
112008
112012
112013
112018
112028
112029
112032
112035
112040
112043
112054
112055
112056
112057
112063
112077
112082
112087
112091
112097
112109
112138
112191
112192
112197
112202
112204
112210
112237
112247
112254
112255
112266
112313
112334
112337
112338
112342
112343
112352
112365
112366
112367
112372
112373
112374
112375
112376
112379
112380
112381
112383
112391
112395
112423
112436
112444
112445
112450
112463
112485
112495
112514
112529
112543
112550
112571
112576
112577
112579
112586
112587
112588
112590
112649
112650
112654
112656
112657
112658
112666
112667
112668
112669
112685
112687
112689
112690
112694
112707
112728
112742
112746
112753
112754
112763
112792
112793
112808
112809
112810
112811
112812
112813
112814
112819
112823
112838
112841
112849
112858
112862
112867
112876
112889
112890
112891
112895
112896
112911
112913
112915
112917
112918
112919
112920
112926
112931
112939
112940
112942
112953
112958
112959
112960
112963
112966
112993
113006
113014
113017
113040
113072
113075
113100
113118
113119
113132
113138
113142
113148
113154
113174
113178
113179
113183
113201
113206
113207
113208
113209
113210
113215
113222
113223
113238
113239
113241
113242
113244
113256
113261
113262
113273
113279
113308
113309
113327
113334
113335
113336
113339
113340
113342
113346
113350
113370
113377
113379
113387
113388
113423
113433
113443
113453
113468
113469
113476
113480
113484
113494
113497
113507
113510
113514
113517
113521
113542
113552
113555
113563
113569
113570
113571
113592
113601
113605
113607
113608
113609
113612
113630
113635
113638
113640
113649
113654
113669
113680
113686
113687
113688
113689
113694
113695
113710
113711
113719
113727
113730
113747
113763
113766
113774
113780
113781
113782
113784
113799
113828
113855
113858
113863
113864
113868
113885
113886
113897
113900
113904
113913
113924
113925
113944
113953
113958
113972
113973
113974
113975
113976
113986
113988
113991
113992
113996
113997
114000
114048
114071
114072
114074
114079
114082
114083
114086
114087
114090
114103
114104
114106
114109
114131
114133
114139
114144
114147
114160
114181
114187
114188
114189
114191
114193
114198
114206
114219
114221
114262
114264
114278
114280
114283
114296
114297
114298
114307
114326
114346
114353
114360
114380
114388
114405
114406
114419
114427
114428
114436
114439
114457
114458
114487
114488
114492
114497
114510
114511
114512
114513
114518
114562
114565
114569
114570
114587
114591
114597
114604
114614
114615
114620
114635
114636
114637
114638
114640
114641
114642
114643
114644
114646
114648
114649
114652
114653
114660
114680
114682
114683
114698
114705
114708
114718
114723
114736
114740
114755
114758
114766
114774
114776
114777
114781
114782
114783
114785
114787
114805
114806
114807
114810
114811
114830
114834
114868
114873
114891
114896
114910
114911
114914
114935
114942
114945
114948
114962
114965
114966
114973
114974
114976
114991
114996
115022
115066
115068
115071
115072
115077
115078
115084
115098
115099
115100
115101
115110
115119
115123
115124
115125
115140
115145
115159
115163
115177
115178
115183
115185
115186
115192
115194
115206
115209
115217
115219
115222
115231
115232
115233
115234
115236
115239
115240
115241
115242
115244
115245
115246
115247
115248
115250
115251
115253
115258
115267
115272
115312
115317
115318
115324
115340
115349
115350
115351
115368
115379
115380
115384
115388
115389
115405
115410
115416
115426
115429
115430
115434
115438
115440
115441
115448
115449
115452
115474
115476
115477
115480
115482
115487
115500
115511
115513
115526
115527
115530
115537
115540
115548
115560
115572
115573
115574
115576
115579
115611
115613
115617
115619
115620
115622
115624
115625
115626
115635
115648
115650
115651
115658
115666
115674
115675
115676
115677
115678
115679
115680
115681
115690
115692
115725
115726
115730
115732
115733
115738
115739
115741
115765
115766
115781
115789
115790
115791
115794
115796
115801
115802
115817
115822
115823
115829
115830
115831
115832
115833
115834
115835
115864
115876
115884
115896
115904
115919
115932
115933
115934
115935
115936
115937
115938
115939
115940
115941
115946
115947
115949
115959
115964
115970
115983
115987
116013
116053
116072
116089
116123
116128
116142
116143
116149
116175
116180
116183
116184
116185
116188
116201
116217
116218
116223
116244
116245
116249
116267
116293
116311
116314
116320
116321
116322
116323
116325
116338
116340
116360
116361
116371
116372
116373
116376
116377
116380
116383
116384
116387
116396
116401
116403
116406
116408
116413
116418
116438
116456
116457
116466
116471
116473
116474
116475
116476
116478
116480
116482
116483
116484
116489
116502
116503
116510
116513
116532
116533
116534
116537
116543
116547
116550
116573
116574
116578
116580
116581
116583
116591
116592
116601
116605
116607
116610
116612
116613
116618
116622
116625
116629
116632
116635
116641
116650
116665
116671
116672
116676
116681
116690
116692
116693
116699
116707
116708
116709
116711
116719
116724
116725
116727
116732
116733
116736
116755
116766
116770
116773
116776
116781
116790
116792
116819
116830
116831
116832
116833
116834
116849
116864
116865
116873
116885
116897
116898
116899
116920
116929
116950
116959
116969
116971
116973
117003
117014
117017
117019
117025
117030
117032
117052
117056
117057
117061
117062
117064
117066
117070
117073
117074
117078
117079
117081
117092
117106
117108
117120
117156
117160
117171
117189
117199
117203
117276
117280
117286
117290
117291
117294
117301
117307
117310
117311
117313
117321
117322
117323
117324
117328
117332
117333
117338
117339
117340
117345
117347
117348
117361
117388
117404
117405
117416
117423
117432
117435
117443
117444
117451
117459
117468
117476
117491
117522
117524
117544
117554
117558
117561
117570
117579
117580
117581
117583
117592
117638
117640
117642
117643
117646
117653
117655
117656
117666
117672
117673
117675
117682
117685
117697
117702
117703
117705
117708
117730
117736
117737
117745
117746
117748
117757
117766
117802
117810
117813
117815
117871
117874
117875
117878
117879
117881
117886
117888
117911
117929
117933
117943
117948
117951
117952
117955
117969
117970
117974
117976
117978
117979
117982
117983
118006
118010
118021
118022
118027
118033
118034
118059
118065
118066
118067
118068
118069
118070
118072
118073
118084
118090
118093
118094
118095
118096
118097
118098
118125
118126
118138
118139
118152
118156
118162
118179
118185
118214
118225
118227
118238
118240
118251
118255
118271
118279
118290
118292
118297
118298
118299
118303
118310
118324
118325
118326
118340
118342
118345
118352
118358
118359
118362
118365
118369
118389
118390
118410
118411
118421
118423
118440
118450
118455
118459
118471
118493
118498
118508
118525
118526
118527
118533
118539
118540
118542
118548
118551
118553
118554
118559
118561
118565
118584
118586
118587
118590
118591
118593
118603
118608
118609
118610
118634
118647
118648
118651
118661
118683
118692
118703
118704
118705
118706
118707
118718
118719
118720
118723
118724
118734
118764
118766
118772
118783
118789
118790
118791
118795
118797
118807
118811
118812
118833
118835
118836
118840
118843
118865
118871
118880
118884
118890
118901
118916
118921
118924
118929
118932
118933
118935
118953
118954
118955
118956
118957
118958
118959
118960
118962
118965
118968
118973
118974
118997
118998
119002
119005
119007
119012
119014
119015
119017
119020
119022
119024
119029
119034
119039
119046
119057
119071
119072
119075
119077
119087
119089
119090
119114
119117
119118
119120
119134
119135
119141
119150
119151
119156
119159
119169
119172
119198
119199
119204
119205
119206
119213
119214
119216
119217
119218
119220
119221
119222
119225
119231
119237
119238
119241
119245
119265
119286
119288
119290
119300
119306
119307
119308
119319
119328
119340
119342
119349
119350
119381
119403
119418
119419
119420
119426
119427
119439
119441
119446
119452
119456
119461
119478
119479
119480
119482
119483
119484
119485
119490
119491
119496
119499
119504
119507
119517
119534
119541
119553
119562
119567
119588
119594
119596
119597
119599
119602
119605
119609
119612
119616
119619
119621
119623
119631
119633
119636
119643
119644
119645
119646
119651
119653
119667
119679
119694
119695
119698
119699
119700
119711
119786
119787
119800
119810
119813
119815
119817
119821
119825
119837
119839
119840
119846
119858
119862
119865
119896
119904
119916
119919
119920
119943
119950
119952
119955
119973
119974
119975
119979
119990
119996
119997
120005
120017
120020
120021
120022
120026
120046
120049
120066
120069
120077
120080
120081
120084
120087
120089
120095
120106
120121
120122
120127
120138
120146
120150
120152
120156
120158
120163
120167
120174
120175
120181
120183
120184
120187
120188
120200
120206
120208
120210
120213
120214
120215
120233
120275
120295
120317
120320
120343
120350
120353
120358
120365
120366
120369
120370
120378
120383
120384
120385
120386
120387
120395
120407
120408
120417
120421
120427
120431
120432
120433
120447
120454
120458
120465
120482
120484
120489
120492
120494
120499
120502
120504
120506
120513
120515
120526
120528
120533
120546
120573
120596
120612
120621
120628
120630
120635
120636
120643
120645
120652
120670
120672
120673
120678
120679
120695
120702
120711
120712
120713
120716
120718
120724
120725
120726
120729
120731
120740
120745
120746
120747
120749
120750
120751
120752
120763
120764
120765
120766
120768
120769
120772
120773
120784
120795
120797
120823
120825
120873
120874
120905
120914
120922
120929
120930
120934
120936
120941
120952
120953
120957
120964
120965
120967
120970
120982
120989
120997
121002
121020
121022
121024
121028
121030
121031
121033
121046
121054
121068
121076
121079
121107
121108
121114
121117
121140
121147
121159
121161
121165
121167
121168
121173
121180
121182
121185
121188
121194
121195
121198
121200
121209
121216
121222
121237
121262
121267
121286
121297
121376
121377
121378
121379
121380
121384
121399
121404
121443
121449
121452
121454
121455
121464
121466
121491
121508
121510
121512
121513
121515
121516
121517
121519
121523
121526
121532
121533
121536
121537
121538
121545
121550
121578
121586
121594
121595
121600
121601
121605
121616
121625
121628
121629
121632
121638
121641
121642
121645
121654
121658
121659
121668
121681
121683
121684
121685
121687
121701
121707
121730
121731
121747
121763
121768
121774
121790
121793
121799
121834
121849
121850
121851
121853
121854
121855
121860
121865
121866
121867
121868
121869
121870
121873
121875
121880
121884
121893
121895
121898
121901
121910
121911
121912
121921
121931
121934
121937
121940
121941
121943
121946
121948
121950
121951
121954
121968
121969
121972
121974
121980
121983
121984
121994
122002
122003
122006
122008
122009
122011
122012
122014
122016
122017
122018
122019
122025
122029
122031
122037
122040
122041
122044
122052
122053
122055
122067
122071
122073
122077
122078
122079
122080
122084
122124
122126
122127
122135
122136
122140
122143
122144
122145
122146
122149
122150
122151
122154
122155
122158
122160
122164
122169
122187
122194
122200
122201
122220
122227
122229
122230
122237
122248
122256
122259
122266
122274
122275
122287
122293
122294
122296
122297
122298
122308
122325
122326
122329
122386
122388
122393
122394
122404
122431
122437
122438
122444
122462
122463
122466
122469
122470
122477
122479
122480
122481
122491
122492
122493
122512
122514
122516
122517
122518
122519
122520
122521
122522
122523
122524
122525
122526
122527
122528
122529
122540
122541
122557
122566
122570
122572
122577
122578
122588
122591
122594
122603
122614
122615
122616
122627
122634
122636
122637
122654
122655
122656
122657
122658
122661
122662
122663
122679
122687
122688
122697
122704
122716
122732
122749
122759
122760
122761
122768
122769
122796
122797
122800
122810
122815
122821
122863
122864
122891
122893
122905
122908
122910
122911
122916
122917
122920
122927
122931
122954
122962
122972
122973
122987
122989
122991
122995
122999
123016
123023
123024
123027
123035
123037
123041
123046
123070
123079
123081
123108
123110
123119
123123
123137
123140
123142
123154
123164
123168
123178
123182
123183
123193
123195
123200
123206
123209
123210
123227
123228
123237
123247
123253
123257
123259
123261
123263
123269
123270
123278
123282
123293
123294
123303
123306
123313
123315
123333
123334
123335
123336
123373
123374
123381
123387
123395
123401
123410
123411
123413
123427
123432
123435
123442
123444
123452
123464
123470
123487
123488
123489
123497
123500
123503
123508
123509
123515
123517
123519
123522
123526
123530
123535
123544
123545
123549
123554
123555
123563
123593
123596
123605
123608
123632
123639
123645
123646
123656
123674
123675
123680
123691
123699
123700
123703
123707
123709
123712
123713
123726
123727
123732
123735
123738
123741
123744
123751
123766
123768
123770
123780
123802
123803
123807
123810
123813
123817
123818
123829
123832
123834
123835
123840
123851
123862
123876
123883
123884
123897
123898
123910
123928
123929
123939
123971
123975
123983
123987
124010
124011
124022
124024
124029
124053
124057
124062
124066
124069
124071
124082
124134
124137
124138
124140
124143
124155
124160
124165
124169
124184
124189
124195
124202
124212
124213
124226
124228
124234
124237
124239
124241
124249
124262
124267
124269
124270
124271
124278
124310
124319
124320
124323
124324
124328
124338
124348
124355
124374
124378
124379
124391
124392
124396
124397
124400
124409
124428
124432
124436
124450
124451
124457
124461
124470
124472
124479
124485
124486
124487
124488
124491
124497
124508
124519
124520
124526
124532
124548
124552
124555
124556
124557
124562
124563
124565
124570
124574
124588
124604
124607
124611
124615
124616
124623
124627
124631
124634
124636
124640
124668
124673
124679
124682
124683
124685
124688
124702
124711
124712
124723
124727
124742
124745
124748
124761
124783
124791
124795
124796
124800
124801
124805
124812
124815
124823
124826
124853
124868
124871
124874
124879
124884
124910
124939
124943
124958
124959
124963
124975
124979
124981
124987
124991
125001
125005
125017
125022
125026
125033
125036
125037
125045
125047
125053
125061
125067
125069
125070
125071
125078
125079
125080
125084
125097
125107
125116
125117
125118
125155
125158
125172
125175
125176
125180
125182
125184
125188
125200
125201
125203
125211
125216
125219
125243
125244
125251
125258
125262
125277
125281
125289
125299
125300
125301
125313
125321
125343
125344
125352
125358
125360
125361
125365
125372
125379
125386
125390
125402
125416
125424
125447
125450
125452
125454
125459
125462
125464
125469
125475
125476
125484
125489
125490
125512
125515
125516
125517
125519
125520
125524
125529
125532
125533
125540
125552
125554
125557
125558
125560
125562
125563
125575
125576
125585
125587
125593
125594
125607
125618
125619
125626
125627
125628
125659
125667
125668
125681
125683
125691
125711
125718
125737
125746
125773
125776
125779
125797
125805
125808
125809
125817
125820
125837
125859
125874
125877
125887
125896
125917
125921
125934
125939
125946
125947
125982
125989
125994
125999
126001
126011
126017
126021
126032
126034
126036
126045
126047
126053
126054
126062
126063
126075
126076
126099
126102
126109
126116
126141
126146
126152
126157
126172
126180
126184
126208
126210
126211
126220
126240
126244
126248
126256
126257
126258
126264
126265
126274
126286
126301
126305
126316
126326
126327
126330
126332
126334
126336
126338
126361
126374
126383
126398
126414
126415
126418
126426
126448
126452
126471
126488
126492
126495
126497
126505
126511
126514
126523
126524
126525
126535
126536
126537
126542
126543
126552
126553
126556
126557
126561
126562
126563
126569
126570
126571
126596
126622
126629
126639
126640
126641
126642
126643
126644
126653
126656
126664
126667
126669
126676
126677
126678
126685
126688
126689
126697
126711
126717
126733
126781
126784
126801
126806
126810
126824
126826
126834
126842
126863
126865
126871
126887
126890
126895
126897
126901
126909
126910
126914
126920
126925
126932
126938
126949
126951
126969
126976
126982
126984
126987
127003
127006
127010
127020
127042
127051
127052
127073
127078
127081
127084
127092
127105
127109
127112
127113
127114
127115
127125
127128
127139
127140
127144
127156
127160
127179
127192
127195
127200
127201
127221
127223
127233
127234
127235
127243
127249
127251
127253
127254
127260
127264
127270
127308
127327
127333
127336
127348
127353
127396
127405
127410
127412
127413
127414
127416
127417
127432
127439
127450
127451
127454
127456
127457
127459
127461
127462
127463
127468
127471
127487
127488
127506
127511
127514
127518
127520
127521
127522
127523
127524
127533
127536
127553
127555
127560
127584
127602
127605
127615
127644
127646
127655
127661
127665
127674
127680
127684
127692
127698
127699
127701
127723
127734
127736
127751
127752
127758
127764
127771
127777
127808
127815
127818
127827
127846
127847
127849
127858
127860
127865
127879
127912
127915
127924
127938
127945
127946
127947
127950
127953
127954
127968
128007
128013
128014
128019
128022
128035
128039
128045
128056
128064
128084
128090
128093
128094
128095
128101
128102
128108
128109
128112
128113
128137
128138
128139
128155
128165
128189
128197
128203
128222
128227
128239
128266
128268
128269
128270
128272
128282
128283
128287
128290
128292
128311
128322
128324
128325
128326
128332
128349
128351
128376
128391
128408
128409
128414
128418
128422
128429
128430
128431
128440
128443
128460
128473
128480
128481
128483
128486
128511
128533
128536
128546
128547
128548
128549
128550
128555
128566
128570
128575
128576
128577
128582
128611
128614
128632
128636
128638
128640
128641
128643
128665
128688
128689
128690
128696
128709
128710
128740
128751
128765
128780
128781
128799
128800
128801
128802
128803
128804
128805
128811
128838
128842
128853
128854
128855
128857
128867
128882
128891
128896
128901
128903
128904
128908
128911
128940
128958
128960
128977
128978
128982
128991
128998
128999
129003
129008
129009
129020
129024
129031
129034
129035
129036
129051
129057
129140
129151
129160
129164
129166
129171
129182
129187
129190
129201
129207
129210
129213
129215
129222
129235
129246
129285
129289
129290
129291
129306
129316
129317
129319
129335
129340
129361
129369
129374
129384
129394
129403
129411
129426
129428
129437
129454
129455
129465
129473
129485
129491
129494
129498
129499
129500
129514
129523
129540
129547
129571
129574
129579
129586
129594
129596
129603
129609
129617
129631
129637
129638
129658
129660
129662
129664
129672
129673
129676
129678
129681
129695
129696
129697
129698
129700
129707
129714
129757
129758
129759
129760
129761
129769
129775
129780
129815
129822
129825
129828
129853
129855
129872
129879
129895
129898
129919
129938
129949
129963
129967
129969
129973
129997
130010
130028
130033
130034
130050
130058
130059
130063
130091
130093
130112
130116
130120
130121
130136
130137
130138
130153
130158
130159
130161
130162
130163
130184
130215
130220
130225
130229
130232
130236
130238
130239
130248
130252
130265
130272
130274
130294
130297
130315
130317
130318
130324
130330
130333
130334
130335
130356
130373
130374
130377
130378
130383
130384
130388
130426
130458
130471
130474
130498
130500
130506
130517
130519
130551
130554
130555
130556
130568
130617
130668
130672
130681
130706
130722
130730
130738
130748
130754
130761
130768
130772
130774
130785
130786
130792
130794
130799
130804
130815
130817
130824
130832
130835
130836
130845
130848
130850
130854
130862
130870
130873
130879
130881
130883
130886
130889
130899
130906
130908
130921
130944
130954
130977
130983
130991
131008
131018
131019
131020
131032
131055
131059
131061
131077
131078
131081
131088
131092
131098
131100
131103
131110
131112
131116
131133
131139
131140
131141
131179
131186
131190
131199
131203
131204
131205
131219
131235
131241
131242
131244
131257
131258
131259
131285
131301
131313
131316
131321
131336
131344
131348
131364
131366
131370
131375
131376
131378
131398
131411
131415
131416
131439
131441
131466
131477
131479
131480
131484
131485
131499
131506
131507
131508
131509
131510
131515
131516
131520
131532
131536
131538
131544
131560
131569
131572
131583
131596
131610
131611
131615
131619
131627
131629
131633
131634
131648
131659
131661
131666
131667
131668
131670
131678
131681
131684
131685
131690
131696
131697
131702
131723
131725
131726
131728
131744
131745
131753
131763
131777
131779
131780
131783
131785
131786
131787
131794
131796
131810
131851
131867
131869
131876
131887
131890
131898
131902
131904
131908
131909
131910
131912
131939
131940
131960
131982
132054
132063
132081
132094
132095
132096
132098
132099
132104
132105
132107
132108
132109
132110
132112
132121
132128
132135
132136
132137
132139
132141
132143
132150
132159
132164
132165
132168
132172
132188
132191
132206
132212
132213
132234
132237
132239
132263
132274
132276
132277
132313
132314
132316
132318
132330
132334
132338
132341
132342
132344
132352
132378
132380
132381
132382
132391
132409
132413
132505
132521
132529
132544
132566
132567
132572
132574
132578
132593
132594
132609
132615
132630
132638
132639
132642
132655
132660
132665
132666
132670
132680
132693
132695
132705
132717
132719
132723
132726
132741
132746
132748
132749
132764
132771
132775
132776
132781
132811
132816
132817
132831
132834
132837
132839
132851
132854
132862
132879
132880
132882
132883
132884
132888
132901
132902
132903
132909
132927
132928
132936
132956
132958
132959
132962
132964
132965
132978
132995
132997
133000
133008
133010
133012
133013
133016
133037
133039
133046
133073
133089
133098
133120
133190
133215
133216
133240
133244
133266
133267
133268
133271
133272
133277
133291
133299
133300
133302
133316
133325
133329
133337
133342
133364
133372
133386
133391
133398
133407
133417
133430
133431
133440
133452
133454
133455
133456
133457
133460
133470
133479
133484
133485
133486
133500
133510
133533
133542
133543
133564
133565
133570
133580
133582
133583
133588
133599
133601
133615
133617
133623
133625
133627
133633
133636
133641
133645
133651
133652
133654
133656
133660
133661
133671
133672
133675
133677
133678
133704
133706
133711
133721
133724
133731
133738
133739
133740
133744
133745
133747
133755
133763
133766
133769
133777
133779
133783
133795
133798
133812
133820
133829
133834
133835
133837
133838
133841
133842
133857
133860
133878
133881
133893
133895
133916
133919
133928
133929
133938
133953
133996
133999
134006
134008
134011
134016
134018
134019
134020
134032
134037
134043
134047
134121
134122
134123
134134
134137
134138
134139
134142
134159
134162
134173
134176
134177
134179
134183
134196
134214
134235
134245
134259
134260
134273
134274
134322
134363
134371
134377
134393
134401
134407
134409
134419
134436
134443
134457
134470
134471
134474
134476
134486
134492
134503
134504
134512
134514
134516
134519
134524
134525
134527
134528
134533
134536
134537
134538
134539
134541
134542
134543
134544
134550
134559
134584
134615
134626
134631
134637
134642
134654
134659
134670
134671
134672
134675
134676
134679
134681
134692
134706
134709
134716
134717
134723
134724
134743
134754
134759
134784
134817
134833
134853
134868
134874
134878
134884
134885
134892
134893
134897
134901
134906
134914
134915
134917
134921
134923
134939
134953
134954
134956
134965
134968
134971
134974
134976
134982
134987
135002
135003
135029
135030
135032
135070
135074
135079
135091
135093
135096
135100
135101
135102
135106
135112
135115
135130
135140
135142
135186
135194
135196
135204
135206
135210
135263
135282
135286
135326
135327
135334
135339
135348
135349
135357
135358
135360
135363
135365
135369
135370
135373
135378
135384
135385
135386
135396
135407
135410
135420
135422
135437
135455
135465
135471
135483
135487
135489
135490
135492
135494
135495
135497
135499
135500
135502
135503
135505
135507
135510
135513
135524
135528
135546
135548
135551
135573
135594
135627
135633
135640
135663
135664
135676
135677
135692
135703
135711
135712
135718
135719
135720
135738
135739
135752
135756
135760
135766
135814
135816
135829
135830
135853
135868
135874
135876
135879
135881
135890
135891
135895
135900
135902
135905
135911
135912
135921
135964
135966
135968
135974
135976
135977
136003
136006
136009
136022
136032
136033
136040
136043
136054
136058
136063
136064
136073
136076
136079
136083
136084
136089
136090
136093
136096
136098
136099
136105
136110
136130
136140
136142
136143
136163
136167
136177
136186
136192
136200
136204
136212
136221
136222
136223
136226
136229
136244
136249
136250
136263
136264
136265
136276
136277
136278
136279
136288
136290
136292
136295
136302
136303
136333
136335
136342
136359
136366
136376
136379
136391
136396
136418
136453
136454
136471
136473
136489
136499
136505
136506
136521
136523
136550
136554
136557
136558
136560
136577
136587
136590
136591
136605
136614
136629
136630
136631
136657
136704
136721
136722
136725
136752
136754
136761
136765
136767
136772
136774
136780
136784
136805
136808
136812
136815
136819
136826
136839
136840
136842
136845
136861
136864
136870
136871
136874
136876
136877
136880
136882
136883
136885
136887
136890
136891
136894
136923
136927
136928
136936
136939
136944
136948
136962
136968
136973
136977
136979
136985
136995
137023
137028
137029
137040
137070
137074
137092
137093
137103
137110
137114
137116
137140
137155
137156
137157
137158
137164
137181
137182
137185
137188
137200
137202
137217
137219
137229
137230
137231
137246
137248
137261
137262
137280
137291
137304
137306
137320
137327
137330
137334
137339
137343
137346
137359
137367
137368
137381
137394
137403
137436
137437
137438
137439
137440
137441
137442
137443
137444
137445
137446
137447
137449
137450
137451
137452
137453
137455
137462
137464
137473
137490
137492
137510
137512
137513
137514
137521
137524
137525
137561
137586
137602
137603
137612
137616
137659
137660
137661
137671
137672
137685
137689
137690
137704
137707
137709
137723
137729
137730
137731
137732
137734
137737
137747
137748
137754
137763
137782
137787
137789
137791
137797
137799
137803
137804
137807
137810
137821
137841
137845
137846
137847
137848
137863
137866
137868
137871
137872
137873
137875
137885
137888
137914
137921
137922
137937
137941
137981
137989
137992
137993
138008
138011
138026
138027
138048
138049
138057
138070
138072
138073
138084
138097
138122
138176
138187
138189
138201
138204
138207
138218
138222
138223
138229
138234
138245
138250
138261
138262
138274
138305
138306
138307
138338
138340
138341
138342
138344
138351
138352
138356
138360
138366
138374
138379
138389
138390
138391
138396
138397
138398
138417
138425
138442
138481
138483
138485
138494
138504
138506
138507
138513
138515
138516
138517
138520
138526
138528
138530
138542
138543
138544
138545
138547
138548
138549
138550
138553
138555
138556
138560
138565
138566
138567
138573
138574
138577
138578
138586
138588
138589
138601
138627
138633
138650
138654
138659
138668
138675
138681
138687
138707
138708
138711
138720
138725
138751
138757
138761
138765
138781
138788
138789
138793
138794
138798
138805
138840
138847
138851
138852
138884
138892
138893
138894
138897
138899
138904
138905
138926
138932
138935
138957
138965
138973
138992
139008
139013
139015
139019
139021
139025
139032
139035
139039
139045
139071
139077
139080
139081
139082
139083
139084
139085
139086
139087
139090
139092
139093
139094
139095
139096
139097
139103
139106
139107
139118
139121
139123
139128
139140
139163
139165
139175
139182
139184
139202
139204
139205
139214
139221
139223
139233
139241
139244
139247
139248
139271
139272
139274
139276
139277
139282
139288
139293
139296
139302
139324
139326
139330
139332
139336
139349
139359
139390
139447
139448
139451
139464
139467
139482
139483
139502
139504
139508
139510
139515
139523
139529
139554
139565
139566
139567
139570
139571
139578
139593
139594
139636
139644
139651
139662
139678
139683
139687
139706
139708
139736
139739
139750
139751
139753
139755
139757
139758
139759
139762
139763
139796
139818
139819
139829
139833
139846
139847
139850
139855
139861
139876
139882
139883
139884
139890
139897
139939
139955
139967
139968
139969
139973
139984
139999
140008
140013
140021
140025
140028
140029
140033
140046
140051
140066
140067
140075
140084
140087
140090
140096
140118
140132
140139
140141
140142
140150
140173
140192
140195
140199
140204
140216
140221
140222
140230
140239
140244
140248
140251
140260
140263
140265
140278
140285
140302
140304
140309
140323
140334
140337
140339
140346
140350
140370
140373
140386
140387
140391
140393
140409
140415
140418
140419
140420
140435
140437
140477
140479
140481
140483
140485
140494
140503
140507
140508
140514
140527
140535
140549
140555
140556
140577
140581
140584
140585
140589
140595
140597
140598
140604
140612
140617
140620
140622
140624
140626
140631
140643
140645
140646
140648
140649
140650
140651
140679
140684
140686
140691
140696
140698
140708
140721
140734
140758
140765
140766
140773
140776
140784
140788
140793
140797
140798
140799
140808
140813
140818
140828
140831
140834
140841
140847
140849
140855
140870
140915
140927
140928
140944
140952
140954
140977
141001
141002
141009
141042
141043
141053
141065
141075
141079
141080
141081
141082
141085
141089
141098
141104
141105
141106
141107
141108
141111
141117
141119
141124
141125
141126
141127
141129
141141
141142
141146
141159
141164
141168
141173
141177
141197
141200
141211
141239
141241
141246
141258
141272
141273
141274
141283
141308
141334
141341
141350
141353
141355
141364
141365
141368
141379
141380
141385
141386
141388
141424
141425
141426
141439
141443
141450
141453
141459
141460
141462
141466
141471
141484
141487
141489
141490
141509
141521
141531
141540
141549
141554
141559
141563
141567
141575
141577
141579
141592
141596
141617
141654
141665
141677
141678
141692
141731
141745
141748
141778
141779
141784
141785
141789
141798
141799
141800
141818
141819
141839
141852
141861
141862
141866
141867
141869
141870
141873
141874
141875
141882
141905
141906
141908
141909
141916
141929
141940
141975
141979
141980
141981
141996
141997
141998
142006
142027
142033
142034
142035
142036
142040
142044
142051
142080
142083
142090
142091
142092
142111
142113
142114
142115
142132
142134
142152
142164
142170
142179
142180
142192
142209
142227
142230
142232
142233
142236
142241
142245
142247
142250
142253
142264
142272
142281
142293
142301
142312
142319
142325
142345
142352
142356
142361
142380
142381
142382
142383
142384
142385
142386
142387
142388
142389
142390
142391
142392
142393
142394
142395
142397
142405
142417
142425
142426
142436
142440
142441
142447
142448
142450
142451
142452
142460
142463
142466
142467
142471
142485
142510
142511
142512
142514
142518
142519
142523
142525
142541
142559
142586
142588
142590
142595
142597
142612
142613
142615
142630
142631
142636
142654
142655
142656
142667
142669
142677
142678
142680
142689
142700
142703
142715
142719
142728
142729
142735
142744
142746
142749
142751
142754
142755
142756
142757
142760
142773
142788
142790
142792
142793
142794
142795
142796
142829
142838
142854
142856
142890
142903
142919
142923
142943
142958
142973
142974
142975
142976
142980
142981
142986
142998
143017
143034
143036
143042
143052
143064
143075
143082
143089
143091
143092
143109
143114
143126
143141
143153
143154
143173
143193
143198
143200
143203
143231
143234
143235
143238
143239
143240
143242
143254
143268
143275
143285
143287
143288
143290
143347
143349
143356
143371
143380
143383
143386
143387
143402
143456
143468
143494
143497
143501
143513
143514
143518
143523
143548
143556
143563
143570
143601
143619
143621
143647
143659
143699
143702
143711
143716
143719
143720
143745
143746
143747
143748
143769
143771
143776
143777
143780
143781
143795
143802
143814
143815
143819
143831
143838
143854
143887
143888
143893
143895
143900
143902
143904
143905
143906
143910
143916
143924
143930
143932
143933
143941
143951
143981
143983
144013
144015
144022
144024
144028
144031
144038
144051
144079
144083
144090
144092
144093
144097
144098
144101
144105
144127
144131
144140
144160
144163
144170
144173
144183
144193
144232
144235
144238
144243
144247
144250
144274
144283
144294
144296
144297
144300
144314
144315
144316
144322
144338
144339
144349
144359
144360
144361
144366
144368
144371
144392
144408
144410
144415
144417
144421
144457
144462
144468
144477
144506
144507
144508
144509
144523
144536
144543
144563
144567
144583
144585
144591
144605
144606
144629
144634
144653
144663
144664
144672
144673
144675
144685
144690
144706
144711
144714
144721
144723
144731
144737
144774
144783
144805
144813
144817
144830
144831
144833
144834
144844
144864
144865
144911
144914
144916
144917
144919
144933
144946
144948
144982
144992
144999
145036
145040
145070
145078
145080
145083
145086
145087
145097
145099
145104
145105
145133
145156
145159
145161
145172
145203
145210
145216
145217
145218
145237
145244
145245
145258
145265
145281
145293
145302
145310
145316
145318
145334
145344
145345
145348
145350
145352
145353
145355
145361
145363
145386
145387
145423
145424
145441
145449
145455
145463
145467
145470
145471
145482
145487
145499
145505
145537
145548
145559
145572
145576
145611
145618
145621
145640
145642
145647
145658
145660
145667
145674
145711
145716
145717
145718
145737
145768
145775
145787
145788
145789
145790
145792
145795
145810
145812
145825
145826
145828
145831
145832
145846
145867
145871
145875
145891
145898
145900
145910
145921
145936
145940
145943
145950
145953
145975
145994
146003
146005
146007
146012
146026
146028
146033
146039
146072
146091
146097
146099
146128
146133
146139
146161
146163
146170
146171
146196
146210
146254
146263
146282
146284
146286
146287
146312
146317
146321
146332
146337
146347
146371
146395
146404
146406
146408
146410
146415
146422
146428
146452
146454
146469
146472
146476
146480
146485
146496
146497
146498
146518
146520
146551
146554
146573
146577
146578
146579
146582
146584
146587
146590
146592
146595
146610
146621
146625
146650
146658
146687
146692
146725
146726
146727
146752
146757
146775
146819
146824
146829
146865
146868
146879
146882
146911
146914
146924
146940
146945
146975
146982
147014
147015
147019
147020
147021
147031
147053
147054
147059
147065
147066
147076
147092
147093
147094
147105
147110
147114
147136
147139
147153
147158
147159
147160
147174
147184
147185
147194
147201
147203
147204
147206
147211
147213
147221
147224
147231
147233
147246
147252
147273
147295
147296
147297
147300
147301
147303
147306
147307
147317
147325
147331
147378
147379
147380
147383
147409
147414
147420
147435
147438
147439
147449
147451
147453
147456
147457
147458
147461
147469
147471
147474
147475
147484
147510
147527
147530
147533
147534
147557
147561
147579
147604
147608
147610
147613
147617
147620
147621
147622
147625
147634
147642
147645
147646
147648
147650
147658
147667
147672
147689
147700
147701
147744
147754
147757
147761
147764
147766
147798
147816
147819
147820
147821
147846
147854
147859
147864
147881
147885
147892
147904
147907
147951
147953
147955
147959
147960
147961
148002
148004
148007
148011
148033
148040
148041
148054
148078
148097
148098
148133
148143
148149
148154
148155
148157
148158
148159
148165
148170
148178
148188
148198
148204
148208
148209
148212
148229
148230
148236
148241
148242
148245
148269
148274
148283
148317
148319
148346
148371
148374
148381
148382
148390
148396
148405
148416
148420
148421
148426
148433
148435
148440
148449
148452
148459
148480
148486
148488
148494
148528
148550
148562
148592
148605
148648
148651
148653
148654
148658
148714
148730
148746
148764
148765
148771
148774
148776
148777
148782
148788
148790
148793
148809
148812
148814
148829
148835
148838
148842
148858
148860
148865
148886
148897
148932
148935
148936
148939
148946
148948
148949
148967
148968
148972
148980
148995
148999
149009
149019
149027
149029
149031
149047
149054
149058
149059
149071
149082
149083
149090
149097
149098
149101
149102
149110
149126
149132
149140
149152
149160
149163
149165
149179
149180
149207
149223
149229
149245
149251
149282
149302
149303
149304
149320
149321
149324
149360
149361
149384
149386
149389
149407
149418
149435
149466
149485
149498
149512
149514
149530
149540
149566
149584
149592
149603
149609
149620
149624
149626
149629
149635
149638
149656
149662
149680
149688
149696
149697
149707
149710
149729
149735
149748
149749
149758
149772
149780
149784
149791
149803
149804
149806
149814
149843
149853
149868
149875
149884
149887
149889
149914
149916
149919
149929
149948
149968
149979
149981
149991
149994
150012
150015
150027
150032
150033
150034
150035
150037
150038
150060
150061
150063
150077
150078
150080
150081
150082
150083
150085
150086
150096
150107
150118
150132
150138
150142
150153
150179
150182
150200
150215
150217
150218
150228
150236
150244
150245
150252
150256
150261
150267
150268
150273
150281
150282
150284
150305
150315
150323
150327
150333
150344
150345
150346
150351
150354
150355
150362
150368
150388
150399
150401
150448
150452
150453
150466
150469
150471
150472
150473
150479
150482
150488
150536
150568
150579
150580
150594
150597
150598
150602
150613
150626
150630
150633
150639
150643
150657
150659
150661
150663
150671
150690
150695
150696
150697
150699
150709
150717
150776
150784
150785
150786
150790
150793
150797
150798
150808
150810
150819
150822
150825
150828
150832
150871
150872
150884
150894
150920
150929
150932
150949
150955
150958
150966
150968
150971
150972
150985
150989
151001
151005
151009
151015
151046
151090
151091
151101
151104
151125
151132
151133
151134
151148
151150
151163
151170
151176
151180
151186
151219
151224
151226
151227
151247
151269
151290
151301
151303
151306
151313
151323
151327
151336
151338
151349
151363
151376
151378
151379
151386
151388
151394
151399
151407
151408
151414
151449
151468
151476
151486
151489
151494
151505
151527
151528
151529
151547
151557
151574
151586
151587
151590
151593
151594
151619
151626
151628
151638
151647
151683
151685
151686
151693
151696
151703
151711
151713
151715
151724
151749
151751
151753
151754
151756
151764
151810
151812
151821
151835
151857
151874
151878
151879
151902
151905
151906
151911
151912
151913
151917
151945
151947
151949
151952
151955
151973
151974
151976
151977
151992
151996
152016
152048
152052
152055
152058
152060
152061
152076
152093
152097
152099
152109
152113
152125
152129
152142
152145
152148
152162
152167
152170
152175
152182
152183
152188
152194
152203
152204
152265
152267
152269
152271
152283
152287
152302
152303
152335
152337
152343
152346
152347
152373
152378
152403
152406
152413
152414
152419
152421
152424
152434
152448
152451
152460
152467
152468
152472
152477
152481
152490
152492
152500
152507
152515
152519
152523
152528
152545
152555
152558
152560
152570
152571
152573
152574
152580
152594
152603
152604
152609
152612
152620
152643
152655
152661
152669
152670
152680
152694
152701
152709
152720
152723
152727
152739
152758
152760
152777
152779
152796
152805
152806
152808
152820
152822
152829
152838
152840
152868
152879
152898
152913
152967
152969
152989
152992
152993
152999
153028
153033
153041
153049
153055
153059
153061
153062
153088
153090
153092
153093
153095
153096
153097
153099
153100
153103
153105
153115
153117
153120
153121
153123
153124
153131
153144
153146
153155
153164
153181
153184
153185
153188
153190
153198
153199
153212
153221
153223
153226
153239
153251
153264
153272
153278
153282
153288
153308
153312
153314
153320
153331
153333
153336
153361
153379
153390
153405
153412
153428
153431
153433
153439
153469
153470
153477
153481
153485
153518
153529
153576
153580
153586
153597
153608
153617
153642
153643
153647
153648
153650
153652
153655
153674
153686
153702
153705
153711
153712
153723
153734
153740
153741
153747
153748
153750
153759
153763
153765
153769
153775
153777
153790
153797
153798
153810
153811
153816
153820
153821
153836
153843
153850
153864
153866
153867
153868
153870
153893
153897
153910
153911
153913
153914
153949
153953
153960
153962
153963
153973
153980
153984
153991
153992
153996
153997
154003
154056
154057
154061
154064
154074
154094
154123
154142
154157
154172
154175
154176
154182
154192
154196
154207
154220
154223
154240
154244
154248
154251
154254
154255
154271
154277
154283
154287
154288
154289
154324
154328
154350
154361
154363
154371
154373
154378
154381
154385
154386
154387
154388
154389
154391
154395
154402
154403
154427
154433
154461
154470
154471
154472
154476
154477
154479
154485
154487
154488
154491
154505
154507
154526
154533
154540
154543
154560
154570
154573
154583
154602
154604
154615
154617
154625
154635
154639
154664
154666
154670
154687
154695
154699
154703
154704
154705
154706
154707
154708
154740
154743
154746
154747
154754
154764
154767
154770
154773
154774
154775
154783
154789
154795
154796
154798
154817
154828
154829
154834
154837
154852
154860
154872
154874
154880
154889
154894
154918
154920
154932
154942
154950
154954
154979
154982
154987
154993
154994
154995
155016
155030
155046
155066
155076
155077
155091
155110
155113
155125
155128
155129
155136
155139
155156
155157
155169
155177
155182
155192
155199
155208
155214
155215
155221
155227
155228
155242
155255
155259
155262
155286
155288
155289
155292
155293
155294
155295
155297
155301
155303
155326
155336
155342
155363
155364
155388
155397
155399
155403
155406
155413
155415
155416
155421
155424
155425
155427
155428
155433
155434
155435
155436
155445
155455
155465
155474
155487
155494
155495
155500
155504
155505
155507
155510
155541
155542
155547
155550
155572
155579
155593
155621
155627
155638
155645
155650
155669
155670
155671
155690
155709
155714
155716
155721
155735
155740
155755
155757
155761
155772
155778
155779
155780
155783
155790
155806
155807
155808
155835
155836
155842
155862
155876
155877
155887
155890
155909
155910
155911
155913
155918
155922
155928
155929
155930
155934
155936
155958
155980
155981
155985
155994
156001
156002
156004
156006
156013
156020
156026
156035
156047
156080
156091
156096
156099
156101
156107
156111
156113
156114
156118
156119
156120
156128
156141
156161
156187
156208
156214
156215
156216
156219
156221
156222
156225
156231
156243
156251
156266
156271
156272
156277
156286
156287
156288
156291
156299
156302
156306
156313
156322
156355
156372
156377
156392
156393
156394
156406
156419
156420
156422
156424
156425
156427
156428
156429
156432
156436
156437
156438
156439
156441
156444
156446
156498
156500
156503
156504
156518
156540
156546
156554
156555
156580
156585
156587
156591
156597
156606
156608
156611
156614
156616
156618
156620
156623
156632
156660
156661
156663
156676
156685
156687
156700
156710
156733
156734
156737
156762
156764
156766
156767
156768
156774
156797
156802
156806
156833
156836
156839
156843
156848
156854
156857
156864
156870
156871
156884
156886
156899
156900
156906
156914
156916
156917
156946
156947
156969
156977
156978
156980
157001
157009
157048
157052
157054
157060
157061
157066
157075
157091
157093
157095
157096
157097
157100
157103
157106
157110
157111
157121
157130
157137
157141
157149
157156
157158
157162
157166
157178
157185
157199
157201
157218
157222
157239
157252
157264
157277
157304
157305
157330
157338
157341
157342
157346
157349
157370
157373
157374
157379
157393
157408
157409
157423
157438
157446
157455
157462
157486
157488
157492
157512
157515
157523
157543
157561
157566
157567
157568
157569
157584
157593
157595
157596
157598
157604
157606
157607
157622
157624
157639
157664
157670
157676
157677
157682
157693
157696
157709
157718
157732
157743
157744
157750
157758
157770
157774
157777
157790
157793
157804
157816
157829
157831
157850
157852
157863
157865
157870
157873
157880
157882
157889
157890
157891
157894
157927
157935
157939
157950
157965
157967
157972
157980
158001
158002
158003
158004
158027
158032
158048
158052
158058
158060
158091
158092
158096
158133
158138
158144
158145
158163
158166
158184
158197
158205
158211
158230
158234
158245
158251
158261
158265
158267
158272
158280
158289
158293
158294
158314
158318
158328
158330
158348
158349
158351
158354
158355
158362
158375
158383
158384
158385
158396
158397
158402
158418
158426
158431
158432
158434
158435
158438
158449
158450
158473
158484
158497
158501
158510
158511
158512
158514
158517
158530
158533
158539
158567
158576
158599
158611
158614
158620
158631
158641
158673
158674
158675
158689
158695
158697
158699
158702
158703
158708
158741
158744
158755
158764
158778
158782
158801
158807
158809
158810
158816
158817
158818
158824
158832
158833
158834
158835
158836
158841
158853
158863
158864
158872
158873
158875
158879
158882
158888
158911
158923
158930
158944
158947
158950
158951
158952
158954
158956
158971
158972
158979
158990
158991
159002
159008
159012
159013
159014
159020
159021
159035
159045
159051
159057
159081
159085
159097
159110
159117
159126
159131
159146
159147
159164
159165
159170
159171
159184
159195
159197
159204
159209
159225
159236
159240
159246
159252
159261
159262
159298
159304
159305
159313
159314
159315
159316
159323
159331
159338
159348
159351
159364
159371
159374
159392
159393
159397
159399
159400
159401
159408
159416
159420
159426
159431
159436
159439
159446
159485
159487
159488
159502
159529
159532
159543
159547
159577
159590
159606
159607
159608
159609
159624
159626
159631
159649
159650
159654
159666
159679
159686
159712
159714
159715
159718
159746
159751
159757
159764
159767
159770
159781
159793
159794
159795
159800
159813
159820
159845
159847
159878
159884
159889
159890
159893
159895
159901
159911
159912
159921
159935
159936
159942
159950
159955
159970
159975
159978
159980
159997
160038
160062
160070
160073
160076
160092
160108
160119
160120
160123
160124
160137
160145
160152
160172
160173
160174
160178
160182
160189
160200
160210
160214
160215
160218
160223
160230
160238
160239
160240
160244
160250
160253
160263
160286
160293
160326
160347
160348
160357
160358
160368
160371
160378
160389
160393
160395
160396
160397
160398
160402
160405
160408
160419
160422
160437
160438
160447
160454
160455
160456
160459
160463
160471
160473
160481
160482
160483
160505
160559
160568
160570
160607
160612
160616
160631
160632
160634
160636
160637
160644
160658
160661
160664
160668
160669
160670
160679
160680
160686
160688
160717
160730
160732
160733
160737
160740
160748
160751
160762
160772
160774
160778
160789
160815
160820
160826
160832
160834
160854
160859
160870
160875
160886
160888
160896
160939
160954
160956
160961
160966
160974
160984
160988
160999
161003
161044
161052
161056
161058
161063
161065
161079
161090
161099
161100
161103
161105
161111
161115
161150
161156
161158
161160
161163
161168
161170
161172
161174
161178
161189
161191
161206
161213
161220
161242
161256
161286
161289
161290
161300
161305
161318
161326
161338
161342
161344
161345
161348
161349
161371
161384
161387
161389
161394
161403
161410
161413
161421
161427
161445
161446
161451
161461
161515
161517
161518
161525
161530
161536
161542
161555
161566
161575
161578
161579
161581
161583
161601
161611
161618
161623
161639
161641
161646
161650
161673
161685
161758
161797
161804
161817
161820
161838
161841
161850
161854
161855
161858
161865
161872
161875
161876
161877
161886
161890
161903
161921
161940
161945
161946
161948
161950
161970
161975
161981
161989
161995
162004
162019
162020
162024
162027
162028
162029
162030
162061
162066
162067
162070
162076
162086
162087
162089
162094
162095
162098
162099
162102
162116
162117
162135
162140
162141
162142
162143
162185
162194
162203
162204
162222
162242
162252
162253
162256
162266
162267
162297
162301
162314
162319
162323
162324
162334
162342
162400
162405
162424
162434
162441
162452
162456
162459
162462
162465
162470
162472
162473
162480
162508
162535
162541
162542
162609
162612
162617
162618
162628
162634
162643
162659
162660
162664
162665
162669
162670
162671
162672
162682
162683
162697
162731
162734
162764
162777
162778
162783
162791
162802
162803
162811
162812
162813
162815
162817
162818
162819
162821
162825
162831
162834
162847
162848
162849
162850
162853
162855
162857
162860
162864
162870
162880
162881
162883
162884
162888
162889
162892
162899
162901
162906
162921
162922
162923
162925
162932
162936
162937
162938
162951
162954
162955
162970
162981
163005
163007
163015
163016
163025
163034
163045
163046
163047
163048
163054
163062
163063
163065
163066
163083
163085
163087
163095
163096
163098
163102
163110
163121
163130
163132
163142
163161
163163
163168
163173
163176
163177
163179
163193
163196
163202
163203
163210
163223
163247
163251
163255
163262
163263
163264
163265
163268
163277
163278
163281
163282
163283
163310
163311
163312
163313
163314
163316
163325
163330
163331
163333
163347
163351
163355
163356
163357
163383
163419
163422
163425
163433
163441
163448
163455
163457
163463
163473
163475
163486
163490
163492
163498
163500
163502
163504
163509
163511
163515
163544
163547
163553
163555
163557
163561
163562
163564
163565
163566
163569
163570
163573
163575
163576
163580
163581
163584
163589
163590
163592
163593
163594
163595
163598
163604
163605
163621
163631
163633
163635
163652
163656
163658
163659
163663
163668
163671
163673
163678
163683
163684
163685
163686
163688
163694
163698
163703
163705
163709
163711
163714
163715
163716
163718
163720
163721
163724
163726
163728
163730
163733
163735
163742
163753
163754
163756
163759
163771
163773
163776
163778
163780
163789
163794
163795
163800
163803
163807
163809
163815
163816
163822
163826
163831
163834
163842
163843
163844
163845
163846
163847
163848
163850
163855
163856
163857
163861
163862
163863
163872
163874
163876
163877
163878
163880
163881
163882
163884
163887
163892
163893
163894
163895
163904
163935
163938
163943
163944
163945
163946
163949
163952
163954
163956
163957
163958
163965
163970
163972
163978
163980
163993
163997
164003
164006
164010
164012
164020
164042
164044
164046
164049
164051
164058
164065
164066
164067
164068
164069
164075
164076
164083
164085
164093
164096
164100
164104
164107
164108
164117
164124
164126
164130
164133
164136
164137
164143
164144
164146
164147
164154
164157
164161
164163
164167
164168
164171
164173
164186
164188
164199
164200
164201
164214
164216
164234
164236
164244
164251
164255
164257
164265
164272
164274
164276
164278
164281
164283
164285
164296
164298
164303
164308
164309
164316
164333
164337
164340
164343
164345
164349
164357
164360
164364
164369
164370
164384
164398
164401
164402
164403
164412
164414
164415
164416
164419
164434
164437
164443
164447
164462
164466
164469
164471
164472
164481
164485
164486
164487
164488
164490
164491
164494
164504
164505
164509
164533
164550
164551
164555
164567
164568
164571
164575
164576
164577
164578
164580
164583
164596
164597
164610
164611
164612
164616
164620
164635
164636
164637
164639
164640
164642
164644
164645
164653
164655
164656
164666
164672
164676
164677
164681
164685
164686
164687
164691
164695
164696
164697
164698
164699
164701
164707
164708
164709
164721
164722
164724
164725
164726
164727
164729
164732
164738
164743
164747
164748
164751
164753
164756
164757
164760
164762
164765
164770
164772
164773
164776
164777
164782
164783
164784
164797
164799
164803
164804
164805
164808
164812
164833
164847
164858
164865
164870
164873
164879
164885
164886
164892
164900
164904
164926
164947
164953
164973
164974
164976
164989
164995
164996
165001
165004
165005
165006
165015
165018
165019
165021
165022
165023
165024
165027
165032
165043
165044
165046
165052
165054
165056
165058
165059
165060
165061
165067
165068
165070
165071
165075
165077
165079
165080
165084
165100
165102
165107
165117
165119
165125
165126
165127
165128
165129
165130
165131
165132
165134
165137
165145
165146
165155
165162
165166
165181
165185
165189
165191
165196
165200
165211
165214
165216
165218
165219
165232
165234
165235
165254
165258
165259
165260
165273
165279
165298
165299
165302
165306
165307
165308
165310
165311
165313
165326
165329
165335
165343
165344
165351
165357
165367
165368
165374
165376
165402
165411
165416
165419
165421
165423
165438
165444
165448
165450
165452
165453
165460
165463
165466
165469
165472
165473
165476
165477
165486
165512
165520
165521
165527
165530
165533
165534
165546
165547
165551
165552
165553
165554
165578
165591
165592
165594
165601
165602
165603
165604
165607
165610
165614
165620
165622
165634
165637
165638
165646
165649
165650
165651
165652
165653
165658
165659
165676
165699
165701
165705
165712
165716
165726
165733
165736
165737
165745
165761
165765
165768
165773
165778
165779
165781
165791
165792
165798
165802
165810
165814
165822
165835
165838
165842
165845
165852
165855
165857
165859
165861
165863
165869
165871
165876
165877
165879
165881
165882
165895
165898
165908
165909
165912
165914
165915
165917
165923
165927
165929
165944
165948
165954
165973
165982
165984
165989
165991
165993
166006
166007
166008
166009
166011
166013
166014
166028
166035
166036
166038
166047
166051
166053
166054
166056
166057
166059
166067
166070
166074
166078
166085
166087
166089
166090
166091
166094
166095
166098
166117
166118
166119
166128
166129
166130
166133
166135
166136
166137
166141
166145
166149
166153
166185
166188
166193
166199
166212
166213
166219
166230
166231
166233
166251
166252
166260
166271
166274
166278
166279
166280
166281
166282
166283
166284
166285
166286
166287
166288
166289
166291
166292
166293
166294
166295
166308
166311
166349
166355
166356
166360
166361
166369
166373
166374
166377
166379
166400
166406
166408
166413
166414
166416
166420
166424
166429
166431
166432
166435
166438
166440
166449
166451
166453
166455
166456
166462
166466
166472
166477
166478
166480
166511
166512
166514
166515
166522
166523
166524
166528
166531
166536
166537
166538
166540
166541
166552
166554
166555
166558
166559
166560
166561
166562
166564
166566
166579
166582
166583
166584
166587
166598
166600
166601
166606
166609
166610
166611
166624
166630
166638
166640
166643
166646
166647
166654
166660
166664
166667
166671
166675
166676
166693
166694
166696
166708
166721
166723
166732
166742
166752
166758
166761
166762
166768
166769
166771
166772
166774
166777
166780
166792
166808
166811
166812
166813
166815
166819
166822
166825
166829
166830
166832
166843
166844
166847
166849
166850
166857
166869
166871
166884
166891
166892
166894
166895
166896
166897
166902
166906
166914
166919
166921
166922
166925
166926
166928
166930
166931
166932
166935
166937
166943
166946
166953
166954
166961
166969
166973
166985
166995
166996
167000
167001
167003
167010
167013
167019
167025
167026
167031
167032
167043
167046
167047
167050
167054
167063
167079
167082
167090
167093
167094
167095
167096
167107
167113
167121
167127
167130
167131
167138
167144
167145
167151
167155
167157
167160
167182
167186
167197
167202
167229
167231
167232
167234
167241
167242
167247
167251
167260
167272
167273
167281
167283
167289
167304
167310
167311
167312
167314
167316
167319
167320
167324
167327
167330
167331
167336
167337
167342
167344
167348
167353
167358
167360
167362
167363
167368
167370
167371
167377
167378
167379
167385
167395
167403
167404
167406
167413
167416
167420
167421
167424
167427
167429
167431
167432
167448
167449
167450
167451
167462
167466
167482
167493
167499
167505
167527
167532
167535
167539
167543
167558
167571
167574
167575
167576
167577
167581
167582
167583
167585
167586
167593
167598
167616
167626
167629
167630
167631
167633
167644
167649
167658
167664
167666
167673
167677
167680
167691
167707
167708
167717
167719
167722
167723
167729
167737
167740
167756
167759
167764
167767
167772
167778
167791
167792
167795
167796
167805
167811
167812
167821
167833
167842
167847
167857
167859
167860
167874
167880
167881
167883
167884
167885
167886
167887
167892
167893
167894
167899
167900
167903
167912
167922
167924
167931
167933
167935
167938
167943
167944
167948
167950
167951
167954
167956
167963
167969
167970
167971
167974
167975
167977
167995
167996
167997
167999
168002
168007
168008
168014
168015
168016
168019
168020
168023
168024
168026
168032
168033
168037
168038
168040
168051
168052
168056
168058
168059
168061
168063
168064
168065
168067
168068
168072
168089
168099
168100
168107
168109
168113
168114
168115
168116
168121
168122
168125
168126
168130
168133
168134
168137
168139
168154
168157
168160
168161
168162
168166
168173
168178
168179
168182
168191
168194
168203
168206
168208
168217
168222
168225
168226
168227
168228
168229
168235
168236
168237
168239
168252
168256
168259
168264
168265
168267
168268
168271
168275
168276
168278
168285
168288
168290
168294
168295
168297
168298
168300
168301
168321
168322
168323
168324
168325
168329
168330
168331
168333
168334
168336
168337
168348
168355
168357
168361
168378
168379
168386
168405
168406
168413
168418
168422
168426
168433
168443
168454
168456
168458
168465
168466
168467
168468
168479
168480
168481
168484
168485
168487
168488
168493
168508
168518
168519
168523
168525
168526
168545
168553
168560
168567
168568
168569
168576
168586
168588
168589
168601
168612
168623
168626
168627
168628
168630
168631
168634
168636
168637
168642
168646
168660
168663
168665
168666
168671
168673
168674
168675
168676
168679
168680
168695
168697
168701
168709
168710
168711
168713
168714
168718
168719
168728
168735
168738
168740
168742
168745
168758
168759
168761
168769
168770
168773
168779
168782
168791
168793
168799
168806
168807
168817
168821
168824
168826
168827
168833
168834
168839
168846
168853
168863
168871
168877
168884
168887
168890
168892
168897
168899
168902
168905
168907
168912
168919
168923
168929
168943
168946
168951
168961
168962
168964
168967
168971
168990
168991
168994
168997
169006
169029
169082
169104
169107
169108
169110
169113
169114
169116
169117
169120
169121
169126
169127
169144
169149
169153
169168
169169
169170
169172
169173
169174
169175
169176
169180
169181
169193
169196
169197
169199
169200
169201
169202
169204
169207
169217
169223
169231
169233
169245
169257
169267
169272
169277
169282
169283
169285
169292
169293
169295
169312
169314
169316
169327
169329
169331
169335
169340
169343
169351
169353
169358
169359
169360
169361
169362
169365
169366
169367
169375
169378
169386
169417
169435
169439
169440
169442
169445
169446
169448
169450
169454
169463
169467
169469
169475
169482
169488
169491
169493
169500
169502
169503
169506
169512
169514
169516
169521
169536
169544
169551
169555
169563
169571
169580
169583
169588
169592
169593
169597
169598
169601
169602
169603
169616
169634
169636
169640
169647
169649
169668
169671
169672
169676
169680
169681
169682
169686
169689
169691
169692
169693
169694
169696
169699
169700
169708
169719
169720
169721
169722
169723
169725
169728
169729
169730
169734
169735
169755
169760
169764
169774
169779
169780
169781
169782
169794
169798
169806
169808
169814
169832
169836
169846
169854
169855
169861
169862
169863
169867
169868
169869
169874
169876
169885
169893
169894
169901
169922
169923
169938
169939
169944
169946
169949
169950
169952
169957
169959
169965
169966
169970
169974
169975
169977
169979
169982
169983
169988
169989
169991
169993
169994
169996
169997
169998
170006
170009
170018
170019
170031
170032
170040
170042
170046
170047
170052
170053
170054
170055
170061
170063
170068
170070
170076
170078
170082
170094
170095
170101
170108
170110
170117
170120
170126
170128
170134
170137
170142
170149
170154
170155
170186
170190
170195
170204
170211
170212
170213
170214
170216
170220
170221
170224
170226
170235
170238
170240
170256
170264
170284
170296
170302
170307
170309
170311
170329
170334
170339
170340
170341
170344
170352
170354
170358
170370
170377
170379
170381
170382
170384
170387
170388
170392
170400
170410
170430
170431
170439
170440
170442
170444
170450
170451
170452
170453
170457
170472
170474
170489
170493
170497
170509
170510
170513
170514
170519
170520
170523
170524
170525
170531
170540
170542
170545
170550
170552
170553
170555
170560
170562
170569
170572
170574
170576
170577
170578
170580
170581
170587
170590
170593
170594
170600
170601
170612
170615
170623
170625
170626
170632
170637
170642
170644
170646
170651
170652
170655
170657
170658
170659
170661
170663
170664
170667
170668
170669
170672
170675
170676
170677
170678
170679
170682
170684
170685
170686
170693
170696
170701
170703
170705
170706
170722
170723
170729
170731
170733
170740
170743
170745
170748
170758
170760
170762
170764
170766
170768
170770
170771
170781
170788
170791
170803
170817
170818
170824
170827
170835
170837
170846
170853
170854
170856
170857
170861
170868
170879
170884
170885
170886
170898
170904
170907
170919
170921
170930
170931
170937
170946
170947
170949
170952
170953
170966
170968
170975
170977
170978
170988
171009
171012
171015
171032
171034
171038
171039
171046
171048
171050
171055
171058
171059
171060
171064
171065
171067
171068
171069
171070
171075
171082
171083
171086
171087
171091
171092
171095
171102
171106
171112
171114
171118
171119
171132
171133
171138
171142
171147
171148
171153
171154
171157
171159
171176
171190
171192
171193
171195
171196
171198
171200
171202
171204
171205
171206
171207
171210
171212
171220
171222
171224
171230
171232
171239
171247
171248
171254
171256
171257
171258
171273
171274
171277
171279
171281
171283
171287
171288
171306
171309
171315
171319
171323
171324
171327
171337
171340
171347
171349
171361
171362
171363
171367
171369
171371
171377
171401
171403
171404
171408
171421
171427
171429
171435
171440
171446
171449
171456
171458
171462
171463
171464
171466
171470
171474
171478
171484
171489
171490
171491
171492
171497
171513
171514
171515
171519
171520
171528
171530
171535
171536
171544
171545
171548
171552
171554
171556
171558
171559
171561
171564
171571
171574
171579
171585
171587
171590
171591
171592
171597
171598
171600
171610
171611
171614
171615
171616
171625
171637
171642
171645
171648
171650
171652
171656
171667
171670
171671
171677
171679
171680
171681
171683
171689
171690
171704
171705
171714
171715
171721
171722
171723
171724
171729
171761
171764
171765
171766
171777
171781
171782
171785
171793
171799
171802
171810
171821
171826
171831
171840
171853
171858
171864
171868
171869
171872
171876
171877
171887
171890
171905
171906
171908
171910
171911
171913
171917
171919
171930
171931
171932
171933
171935
171936
171938
171940
171947
171948
171949
171950
171951
171952
171953
171956
171958
171959
171967
171977
171985
171988
171993
171994
171998
172002
172003
172005
172007
172008
172009
172015
172020
172025
172027
172033
172034
172037
172038
172054
172057
172070
172081
172082
172083
172087
172094
172096
172098
172100
172102
172105
172109
172112
172118
172125
172128
172130
172138
172142
172145
172147
172153
172154
172155
172167
172172
172176
172177
172182
172183
172185
172187
172190
172208
172209
172210
172211
172214
172228
172232
172235
172238
172246
172247
172250
172252
172257
172259
172261
172272
172298
172301
172309
172310
172316
172317
172318
172321
172322
172333
172336
172339
172348
172363
172369
172370
172373
172377
172387
172394
172397
172399
172403
172404
172411
172412
172430
172432
172445
172446
172448
172449
172452
172453
172456
172471
172478
172479
172482
172490
172492
172493
172500
172525
172536
172539
172555
172557
172560
172561
172569
172572
172581
172582
172583
172589
172596
172598
172601
172602
172607
172609
172610
172612
172621
172624
172627
172630
172631
172632
172633
172634
172635
172636
172637
172644
172657
172658
172662
172664
172668
172675
172678
172691
172701
172733
172750
172762
172768
172785
172789
172809
172812
172820
172822
172830
172832
172836
172837
172838
172847
172864
172875
172878
172880
172881
172883
172884
172887
172888
172890
172896
172898
172904
172909
172916
172919
172922
172923
172926
172929
172938
172947
172948
172950
172951
172956
172957
172959
172961
172962
172963
172964
172965
172968
172969
172975
172981
172983
172985
172987
172988
172990
172994
172995
172998
173000
173001
173003
173005
173006
173010
173015
173016
173024
173025
173030
173033
173043
173051
173054
173056
173070
173074
173084
173085
173086
173088
173091
173095
173096
173098
173119
173121
173123
173124
173125
173128
173139
173140
173141
173145
173146
173153
173159
173160
173173
173181
173183
173191
173195
173196
173198
173202
173214
173215
173216
173218
173221
173222
173225
173227
173228
173229
173230
173231
173233
173237
173239
173240
173246
173252
173264
173265
173266
173270
173278
173284
173285
173286
173301
173307
173315
173326
173327
173334
173338
173348
173349
173350
173351
173352
173380
173382
173384
173386
173397
173417
173424
173433
173440
173443
173446
173449
173455
173457
173458
173459
173462
173472
173480
173483
173484
173485
173487
173495
173509
173510
173513
173514
173524
173529
173530
173556
173577
173581
173587
173593
173605
173606
173611
173615
173618
173619
173626
173632
173638
173644
173651
173652
173653
173654
173662
173667
173668
173670
173672
173680
173694
173698
173700
173702
173703
173706
173708
173709
173710
173723
173735
173736
173740
173742
173745
173747
173749
173750
173758
173763
173764
173771
173773
173774
173776
173777
173778
173779
173781
173784
173785
173792
173799
173806
173809
173827
173835
173838
173844
173850
173855
173860
173864
173865
173867
173868
173869
173875
173880
173882
173904
173905
173907
173908
173921
173926
173942
173960
173961
173962
173970
173973
173974
173978
173981
173986
173987
173988
173990
173996
173997
174007
174019
174020
174023
174028
174035
174043
174047
174048
174050
174051
174056
174060
174065
174073
174087
174090
174092
174099
174100
174114
174116
174123
174124
174125
174128
174133
174134
174140
174149
174154
174163
174168
174170
174171
174173
174174
174177
174180
174182
174188
174201
174202
174212
174219
174221
174222
174227
174234
174236
174247
174248
174251
174253
174257
174259
174265
174268
174274
174280
174283
174289
174306
174308
174312
174313
174314
174315
174321
174341
174345
174347
174350
174359
174363
174366
174367
174368
174369
174370
174372
174376
174377
174380
174386
174387
174388
174390
174391
174393
174400
174403
174404
174405
174407
174408
174412
174413
174415
174423
174424
174427
174434
174448
174449
174453
174460
174464
174468
174470
174471
174472
174478
174487
174488
174496
174497
174529
174534
174539
174542
174545
174546
174559
174560
174566
174569
174570
174701
174703
174706
174714
174723
174733
174749
174758
174761
174767
174770
174772
174775
174776
174777
174786
174787
174788
174792
174793
174800
174802
174804
174805
174808
174809
174811
174822
174824
174829
174832
174834
174835
174842
174847
174853
174859
174870
174874
174878
174880
174881
174883
174886
174889
174890
174893
174894
174896
174900
174902
174904
174915
174916
174917
174920
174929
174932
174937
174944
174948
174949
174951
174955
174961
174962
174967
174968
174977
174983
174989
174992
174993
174995
175005
175013
175014
175017
175019
175021
175024
175030
175032
175034
175039
175051
175052
175062
175063
175069
175083
175084
175085
175086
175093
175096
175106
175111
175120
175125
175126
175130
175131
175136
175143
175172
175177
175178
175190
175194
175198
175199
175205
175206
175208
175209
175211
175214
175217
175219
175234
175238
175246
175249
175250
175259
175271
175279
175301
175308
175312
175314
175318
175319
175321
175323
175331
175336
175347
175357
175360
175363
175365
175366
175373
175374
175379
175394
175396
175397
175409
175414
175419
175421
175428
175433
175434
175437
175438
175442
175444
175454
175456
175459
175460
175461
175465
175467
175470
175474
175475
175476
175477
175481
175482
175485
175490
175493
175500
175502
175515
175516
175522
175528
175533
175535
175541
175545
175550
175551
175556
175557
175571
175576
175577
175585
175589
175591
175594
175604
175611
175621
175626
175627
175628
175630
175635
175644
175645
175648
175649
175653
175661
175668
175675
175678
175680
175682
175707
175720
175726
175734
175735
175736
175737
175740
175761
175765
175768
175770
175774
175787
175788
175790
175799
175803
175814
175825
175841
175842
175846
175875
175878
175879
175885
175889
175909
175916
175918
175923
175926
175927
175928
175929
175930
175931
175934
175936
175938
175939
175947
175948
175952
175954
175957
175958
175972
175973
175974
175975
175983
175985
175986
175987
176012
176013
176014
176020
176021
176022
176032
176034
176042
176046
176050
176056
176060
176065
176067
176075
176076
176078
176090
176092
176099
176120
176129
176132
176134
176139
176149
176152
176155
176158
176159
176160
176163
176170
176171
176172
176173
176176
176265
176270
176275
176279
176280
176284
176291
176292
176293
176296
176298
176300
176301
176304
176308
176309
176314
176322
176326
176331
176332
176343
176375
176386
176387
176390
176394
176396
176398
176399
176400
176403
176405
176406
176409
176411
176455
176472
176481
176484
176486
176490
176495
176498
176502
176503
176505
176540
176541
176542
176555
176560
176563
176566
176576
176580
176584
176589
176604
176607
176613
176614
176630
176635
176637
176648
176649
176650
176651
176652
176656
176657
176663
176666
176668
176674
176688
176704
176711
176712
176720
176722
176726
176739
176740
176741
176744
176757
176764
176768
176772
176773
176782
176791
176792
176804
176816
176829
176837
176844
176845
176848
176850
176855
176856
176861
176870
176872
176876
176877
176883
176886
176889
176895
176899
176904
176907
176908
176910
176913
176914
176917
176923
176924
176925
176926
176927
176929
176930
176931
176932
176933
176934
176936
176937
176949
176954
176956
176958
176959
176960
176963
176964
176972
176981
176984
176991
176999
177008
177017
177018
177028
177033
177035
177036
177045
177046
177054
177074
177077
177083
177089
177095
177097
177101
177105
177108
177111
177112
177113
177114
177115
177126
177137
177139
177148
177151
177154
177159
177164
177172
177179
177180
177181
177182
177187
177190
177191
177193
177199
177200
177201
177202
177205
177206
177207
177216
177217
177223
177224
177225
177226
177227
177228
177236
177238
177250
177256
177257
177259
177263
177265
177270
177273
177287
177290
177293
177313
177317
177318
177319
177321
177325
177328
177331
177337
177345
177347
177349
177352
177370
177372
177373
177382
177383
177387
177390
177392
177393
177400
177410
177423
177426
177428
177432
177437
177438
177441
177442
177459
177460
177463
177466
177471
177473
177474
177700
177702
177706
177710
177711
177712
177713
177727
177729
177733
177741
177759
177760
177777
177778
177781
177785
177790
177792
177793
177827
177829
177841
177847
177848
177855
177857
177858
177861
177866
177868
177869
177880
177887
177899
177900
177906
177908
177909
177923
177930
177931
177935
177943
177949
177950
177959
177960
177977
177989
177990
177992
177996
177998
178001
178002
178003
178013
178016
178018
178020
178021
178022
178024
178029
178037
178039
178044
178046
178047
178054
178056
178061
178062
178064
178067
178068
178102
178109
178110
178113
178114
178115
178116
178117
178119
178122
178125
178136
178155
178156
178159
178161
178162
178164
178165
178166
178180
178183
178202
178203
178209
178225
178230
178236
178237
178238
178251
178252
178253
178255
178260
178271
178272
178273
178274
178275
178281
178283
178285
178289
178313
178319
178336
178338
178340
178341
178343
178351
178356
178365
178366
178384
178389
178399
178402
178403
178406
178409
178414
178415
178416
178426
178429
178431
178432
178433
178436
178437
178438
178440
178442
178447
178449
178451
178455
178461
178462
178463
178464
178465
178468
178470
178472
178474
178484
178485
178488
178490
178491
178496
178499
178500
178510
178524
178525
178535
178541
178554
178555
178556
178557
178559
178564
178570
178577
178581
178582
178583
178586
178595
178609
178610
178611
178614
178618
178619
178629
178632
178654
178660
178668
178673
178677
178678
178683
178684
178685
178687
178704
178705
178793
178794
178795
178807
178809
178810
178818
178821
178823
178824
178830
178831
178833
178834
178836
178842
178848
178852
178853
178867
178870
178871
178873
178904
178906
178925
178930
178938
178944
178963
178964
178981
178990
178994
178995
178996
179000
179001
179002
179003
179005
179006
179007
179014
179027
179028
179029
179030
179031
179032
179033
179045
179049
179050
179056
179061
179074
179076
179079
179081
179082
179083
179084
179091
179098
179100
179103
179104
179105
179106
179109
179114
179117
179118
179119
179121
179128
179150
179153
179155
179158
179160
179162
179169
179171
179176
179180
179183
179185
179193
179194
179197
179201
179206
179211
179214
179222
179225
179229
179232
179239
179246
179247
179248
179250
179252
179253
179256
179257
179260
179264
179270
179275
179286
179299
179310
179320
179321
179324
179325
179329
179332
179335
179338
179347
179351
179356
179357
179358
179371
179375
179377
179381
179384
179419
179423
179425
179434
179436
179453
179454
179462
179463
179464
179465
179466
179473
179475
179476
179485
179491
179496
179514
179515
179519
179522
179529
179554
179560
179562
179568
179569
179570
179571
179575
179608
179611
179612
179616
179620
179621
179622
179624
179627
179637
179643
179647
179652
179659
179671
179672
179676
179681
179683
179686
179687
179690
179695
179698
179700
179701
179702
179704
179705
179708
179711
179717
179723
179724
179736
179737
179741
179747
179749
179752
179753
179759
179763
179766
179780
179790
179791
179795
179796
179797
179800
179801
179803
179805
179808
179822
179833
179834
179838
179839
179844
179845
179846
179847
179852
179854
179856
179860
179861
179881
179905
179906
179908
179911
179912
179913
179917
179921
179922
179923
179924
179927
179938
179939
179941
179942
179945
179954
179956
179959
179968
179970
179971
179980
179984
179989
180000
180001
180004
180005
180015
180016
180026
180033
180041
180044
180046
180050
180053
180054
180056
180059
180060
180063
180071
180072
180177
180189
180191
180193
180198
180202
180203
180204
180205
180206
180211
180212
180213
180215
180216
180223
180225
180226
180242
180253
180255
180257
180258
180270
180276
180290
180305
180306
180309
180312
180315
180316
180317
180320
180336
180337
180351
180368
180369
180370
180371
180372
180378
180380
180382
180383
180385
180387
180388
180397
180404
180414
180416
180428
180438
180439
180441
180443
180446
180450
180453
180454
180466
180469
180475
180480
180481
180488
180492
180493
180495
180497
180502
180504
180505
180506
180510
180512
180513
180515
180516
180517
180519
180520
180521
180522
180534
180538
180542
180544
180545
180548
180568
180569
180570
180584
180590
180600
180605
180608
180610
180613
180615
180617
180618
180619
180622
180626
180628
180633
180636
180637
180638
180639
180645
180646
180650
180651
180652
180662
180680
180685
180698
180706
180707
180711
180712
180713
180714
180723
180725
180732
180734
180738
180739
180740
180741
180742
180743
180745
180749
180753
180754
180756
180764
180765
180766
180778
180781
180784
180786
180797
180801
180802
180805
180807
180811
180813
180815
180825
180826
180827
180840
180842
180852
180854
180859
180860
180861
180863
180869
180870
180872
180874
180877
180880
180881
180891
180893
180894
180895
180896
180901
180905
180915
180916
180921
180925
180930
180932
180933
180934
180935
180942
180944
180947
180950
180952
180955
180956
180959
180965
180974
180975
180977
180981
180988
180995
181004
181006
181017
181029
181030
181031
181040
181041
181042
181060
181081
181097
181102
181107
181110
181120
181128
181132
181134
181150
181151
181155
181160
181169
181172
181176
181181
181187
181189
181192
181212
181214
181215
181216
181223
181226
181227
181229
181234
181237
181242
181243
181246
181247
181256
181257
181260
181278
181279
181280
181283
181285
181286
181287
181288
181297
181301
181302
181309
181310
181311
181313
181314
181322
181338
181342
181351
181352
181353
181355
181356
181357
181368
181380
181391
181394
181395
181396
181398
181401
181407
181420
181422
181491
181492
181497
181499
181504
181507
181508
181512
181513
181514
181515
181518
181520
181522
181524
181533
181538
181547
181552
181556
181563
181574
181575
181576
181578
181591
181597
181599
181601
181604
181605
181608
181609
181617
181621
181628
181631
181634
181642
181643
181649
181650
181652
181654
181664
181665
181666
181667
181673
181676
181682
181684
181694
181716
181719
181725
181732
181741
181744
181760
181766
181769
181772
181773
181781
181784
181789
181793
181794
181795
181796
181806
181814
181818
181820
181822
181824
181829
181830
181831
181834
181840
181853
181856
181859
181864
181866
181875
181876
181882
181895
181897
181898
181908
181918
181919
181921
181924
181927
181931
181934
181936
181937
181940
181942
181944
181954
181967
181968
181972
181973
181978
181981
181982
181983
181984
181987
181988
181990
181991
181992
182010
182016
182019
182029
182044
182047
182049
182056
182059
182060
182067
182068
182069
182070
182071
182072
182073
182074
182077
182078
182085
182087
182088
182091
182092
182097
182101
182106
182123
182134
182141
182149
182152
182153
182157
182169
182171
182173
182179
182193
182196
182197
182203
182218
182234
182236
182253
182271
182272
182273
182300
182302
182307
182308
182310
182313
182314
182323
182339
182355
182357
182360
182362
182363
182370
182372
182375
182388
182402
182406
182411
182422
182426
182435
182437
182439
182444
182458
182464
182468
182469
182475
182478
182480
182484
182492
182497
182498
182499
182500
182506
182519
182538
182541
182546
182550
182558
182565
182566
182567
182572
182579
182583
182584
182604
182606
182607
182609
182610
182611
182612
182613
182617
182623
182630
182631
182632
182633
182634
182635
182636
182642
182646
182647
182652
182655
182658
182663
182664
182670
182673
182674
182675
182678
182680
182686
182691
182692
182710
182711
182712
182719
182721
182727
182741
182881
182887
182890
182897
182898
182900
182910
182912
182913
182926
182930
182942
182943
182959
182962
182971
182972
182984
183003
183004
183005
183025
183026
183028
183037
183052
183054
183056
183059
183065
183066
183070
183072
183074
183093
183094
183097
183100
183101
183106
183113
183115
183149
183152
183156
183157
183158
183159
183161
183163
183164
183167
183170
183183
183201
183207
183212
183213
183218
183219
183220
183221
183222
183225
183226
183237
183238
183240
183245
183246
183263
183270
183271
183272
183273
183277
183283
183292
183294
183297
183298
183299
183304
183309
183316
183318
183323
183325
183327
183342
183344
183345
183346
183349
183355
183375
183377
183382
183385
183388
183397
183399
183406
183412
183429
183431
183440
183441
183442
183443
183447
183448
183460
183463
183484
183486
183488
183489
183491
183494
183497
183498
183505
183506
183516
183521
183531
183537
183539
183550
183558
183572
183573
183578
183580
183581
183582
183583
183589
183590
183591
183592
183594
183595
183603
183606
183607
183611
183617
183620
183621
183633
183641
183642
183646
183650
183651
183653
183654
183671
183696
183714
183717
183754
183756
183757
183765
183768
183771
183772
183783
183785
183786
183790
183797
183808
183818
183823
183827
183830
183831
183832
183856
183872
183874
183875
183876
183877
183879
183880
183883
183887
183889
183895
183915
183916
183922
183923
183931
183932
183938
183945
183947
183948
183950
183958
183959
183961
183962
183963
183965
183970
183973
183974
183975
183977
183979
183986
183995
183998
184000
184004
184006
184007
184008
184009
184011
184016
184020
184022
184023
184024
184025
184034
184035
184044
184050
184056
184061
184063
184070
184075
184088
184089
184091
184093
184116
184120
184121
184123
184124
184133
184135
184145
184205
184206
184210
184213
184215
184222
184228
184229
184231
184232
184233
184236
184239
184244
184250
184259
184273
184281
184282
184299
184303
184308
184310
184314
184317
184332
184338
184342
184345
184347
184349
184350
184354
184359
184365
184384
184385
184388
184390
184391
184399
184400
184402
184403
184406
184411
184412
184413
184414
184421
184422
184427
184428
184432
184439
184445
184446
184449
184450
184451
184461
184470
184472
184474
184487
184495
184497
184499
184501
184502
184503
184507
184509
184511
184518
184530
184532
184534
184535
184538
184540
184547
184551
184552
184553
184562
184564
184567
184571
184588
184589
184595
184602
184603
184604
184610
184612
184614
184633
184635
184637
184639
184640
184644
184655
184670
184676
184683
184687
184695
184696
184698
184699
184702
184708
184710
184711
184712
184723
184725
184726
184727
184729
184731
184745
184758
184759
184760
184770
184771
184778
184782
184795
184798
184800
184801
184808
184809
184810
184812
184813
184814
184816
184822
184843
184852
184854
184857
184871
184875
184889
184903
184908
184911
184912
184913
184915
184916
184917
184924
184925
184926
184927
184935
184936
184937
184938
184940
184941
184942
184946
184949
184950
184952
184954
184970
184974
184978
184982
184990
184993
184994
184995
184999
185004
185006
185007
185040
185042
185045
185046
185048
185050
185055
185056
185067
185074
185077
185083
185086
185090
185091
185092
185093
185094
185095
185096
185097
185101
185109
185112
185113
185117
185119
185132
185149
185150
185154
185161
185163
185175
185180
185183
185189
185192
185196
185199
185201
185216
185220
185232
185233
185234
185239
185240
185294
185296
185297
185302
185303
185306
185308
185310
185311
185313
185314
185315
185317
185318
185329
185330
185333
185334
185383
185384
185385
185425
185430
185431
185438
185439
185453
185460
185463
185465
185466
185475
185481
185495
185498
185503
185504
185510
185512
185520
185522
185524
185538
185540
185547
185551
185563
185564
185585
185590
185593
185597
185598
185602
185603
185607
185609
185610
185612
185617
185630
185634
185636
185638
185646
185653
185655
185656
185657
185658
185659
185665
185670
185671
185672
185673
185690
185694
185695
185700
185704
185706
185707
185719
185721
185726
185727
185730
185731
185734
185736
185739
185741
185742
185749
185763
185770
185771
185779
185784
185796
185809
185810
185817
185823
185826
185834
185840
185841
185842
185844
185850
185855
185857
185866
185889
185890
185891
185897
185901
185902
185903
185904
185912
185920
185935
185944
185945
185947
185949
185950
185953
185956
185962
185967
185972
185974
185986
185988
185995
186001
186003
186004
186008
186021
186028
186033
186036
186037
186038
186046
186047
186072
186076
186077
186082
186084
186092
186093
186094
186098
186101
186107
186116
186121
186136
186137
186142
186163
186167
186169
186170
186171
186172
186174
186179
186180
186182
186195
186197
186201
186213
186215
186217
186218
186219
186221
186229
186247
186248
186249
186251
186252
186257
186258
186261
186265
186268
186269
186277
186285
186290
186299
186313
186318
186339
186345
186346
186347
186348
186349
186356
186365
186368
186371
186375
186377
186384
186385
186386
186387
186388
186389
186390
186393
186394
186395
186403
186411
186416
186417
186418
186422
186426
186428
186430
186431
186442
186444
186449
186450
186454
186465
186466
186467
186475
186476
186477
186478
186479
186481
186482
186488
186489
186490
186537
186539
186545
186546
186547
186556
186559
186560
186564
186565
186566
186567
186569
186572
186579
186581
186583
186604
186605
186606
186611
186617
186620
186622
186624
186625
186636
186643
186647
186650
186651
186655
186656
186658
186661
186664
186671
186673
186682
186692
186696
186700
186704
186709
186712
186716
186717
186726
186727
186733
186743
186744
186747
186753
186757
186766
186768
186769
186774
186799
186801
186805
186808
186813
186820
186821
186823
186826
186828
186829
186830
186831
186832
186833
186837
186838
186839
186844
186845
186848
186851
186854
186859
186864
186865
186869
186886
186887
186888
186889
186891
186893
186896
186898
186900
186911
186921
186932
186935
186947
186948
186951
186955
186956
186958
186959
186962
186963
186966
186972
186977
186979
186982
186991
186994
186998
186999
187004
187012
187013
187015
187017
187018
187020
187024
187025
187027
187028
187030
187032
187042
187044
187046
187048
187051
187057
187062
187063
187076
187085
187088
187090
187092
187093
187095
187099
187100
187103
187107
187109
187110
187111
187112
187113
187127
187137
187144
187146
187148
187152
187160
187163
187164
187173
187180
187182
187183
187188
187199
187202
187207
187208
187211
187213
187218
187219
187224
187240
187253
187261
187276
187278
187285
187287
187291
187294
187304
187307
187309
187316
187319
187322
187323
187324
187325
187327
187329
187331
187333
187334
187335
187345
187361
187364
187365
187369
187370
187378
187381
187384
187386
187394
187398
187403
187404
187406
187407
187409
187414
187416
187418
187419
187420
187421
187422
187424
187427
187431
187435
187446
187451
187465
187479
187483
187488
187489
187490
187510
187512
187513
187516
187517
187518
187519
187520
187522
187523
187526
187534
187535
187537
187538
187539
187544
187545
187557
187569
187580
187582
187587
187590
187604
187611
187612
187619
187623
187624
187695
187697
187698
187699
187700
187706
187707
187717
187718
187722
187732
187742
187758
187759
187762
187765
187770
187778
187785
187787
187790
187794
187798
187799
187800
187801
187802
187804
187812
187824
187825
187831
187832
187833
187872
187874
187887
187894
187903
187919
187920
187930
187931
187932
187964
187966
187969
187971
187976
187978
187986
187987
187992
187993
187997
188005
188007
188009
188010
188012
188015
188032
188033
188036
188042
188044
188047
188048
188063
188064
188069
188078
188087
188089
188091
188097
188101
188102
188103
188106
188107
188111
188115
188122
188123
188134
188146
188147
188151
188154
188156
188157
188164
188166
188174
188176
188181
188182
188185
188189
188192
188195
188201
188202
188217
188223
188227
188228
188229
188234
188243
188248
188249
188254
188256
188261
188262
188266
188267
188271
188272
188277
188282
188283
188286
188288
188298
188305
188308
188309
188320
188322
188326
188328
188332
188336
188339
188341
188343
188347
188360
188363
188368
188374
188376
188380
188383
188385
188386
188391
188392
188393
188394
188397
188401
188406
188414
188427
188429
188435
188438
188442
188446
188464
188477
188488
188489
188497
188500
188502
188537
188538
188543
188546
188548
188550
188551
188552
188558
188566
188572
188574
188575
188576
188577
188578
188584
188585
188590
188591
188592
188596
188597
188599
188604
188610
188617
188620
188628
188637
188641
188647
188669
188671
188685
188692
188693
188694
188698
188701
188702
188704
188713
188714
188715
188718
188719
188720
188727
188731
188737
188738
188740
188741
188753
188755
188772
188777
188786
188791
188792
188793
188796
188797
188803
188824
188831
188832
188833
188841
188854
188859
188860
188867
188870
188871
188873
188877
188945
188947
188948
188950
188951
188952
188953
188961
188962
188963
188965
188968
188974
188980
188983
188994
188995
188999
189005
189008
189017
189021
189022
189023
189032
189033
189035
189038
189039
189042
189044
189046
189049
189050
189051
189061
189067
189071
189073
189081
189089
189100
189116
189117
189123
189124
189125
189127
189144
189146
189148
189151
189160
189161
189168
189171
189172
189174
189175
189189
189190
189191
189197
189202
189212
189224
189226
189243
189247
189254
189269
189270
189280
189284
189288
189293
189299
189309
189311
189320
189321
189324
189326
189327
189328
189329
189330
189331
189332
189333
189334
189336
189337
189341
189360
189361
189364
189365
189376
189384
189388
189389
189397
189398
189401
189402
189403
189407
189418
189427
189431
189434
189435
189436
189437
189439
189440
189441
189442
189451
189455
189462
189465
189470
189476
189480
189483
189487
189489
189491
189499
189505
189509
189520
189531
189533
189534
189536
189548
189549
189550
189551
189556
189561
189565
189567
189568
189573
189578
189580
189588
189597
189605
189606
189615
189620
189622
189630
189640
189644
189653
189654
189655
189656
189666
189667
189671
189672
189673
189674
189676
189677
189683
189684
189698
189708
189709
189710
189713
189716
189721
189733
189744
189749
189750
189753
189766
189777
189783
189785
189786
189795
189809
189813
189821
189835
189837
189838
189839
189840
189844
189845
189847
189856
189859
189863
189870
189871
189875
189877
189883
189886
189887
189895
189896
189897
189898
189899
189901
189904
189905
189907
189913
189914
189916
189918
189919
189922
189926
189934
189941
189947
189948
189962
189963
189973
189975
189976
189989
189990
189991
189992
189994
190004
190012
190014
190018
190034
190038
190046
190049
190052
190054
190058
190063
190067
190071
190072
190073
190074
190077
190078
190080
190092
190096
190101
190105
190107
190110
190124
190125
190129
190179
190181
190182
190189
190208
190209
190214
190217
190221
190228
190232
190234
190240
190242
190243
190251
190252
190253
190254
190255
190256
190257
190259
190262
190265
190268
190270
190271
190280
190283
190284
190312
190313
190316
190317
190318
190323
190324
190325
190331
190334
190346
190355
190359
190373
190374
190380
190400
190402
190404
190407
190411
190412
190413
190416
190419
190428
190471
190478
190483
190485
190486
190487
190490
190491
190499
190500
190501
190504
190509
190518
190521
190524
190525
190527
190537
190538
190540
190544
190546
190550
190551
190552
190553
190554
190562
190566
190576
190579
190583
190584
190588
190589
190590
190593
190602
190605
190613
190614
190618
190620
190622
190630
190632
190633
190638
190640
190642
190644
190647
190648
190654
190661
190663
190666
190667
190669
190684
190686
190698
190705
190707
190712
190713
190714
190720
190743
190745
190752
190785
190794
190795
190796
190805
190806
190816
190818
190819
190822
190827
190829
190830
190833
190835
190837
190838
190839
190856
190857
190861
190870
190871
190879
190880
190881
190883
190884
190894
190911
190923
190924
190931
190933
190936
190938
190941
190942
190943
190944
190945
190946
190953
190957
190958
190968
190969
190972
190973
190974
190977
190987
190988
190996
190999
191004
191006
191017
191018
191027
191038
191041
191052
191073
191077
191087
191089
191094
191100
191101
191104
191106
191109
191111
191127
191130
191138
191151
191152
191154
191163
191167
191168
191174
191175
191184
191190
191192
191194
191199
191202
191204
191210
191211
191213
191216
191221
191222
191224
191229
191230
191231
191232
191233
191234
191236
191237
191238
191239
191242
191245
191248
191250
191255
191269
191282
191283
191296
191298
191299
191300
191316
191318
191321
191322
191324
191325
191326
191327
191331
191336
191340
191341
191342
191346
191348
191351
191356
191377
191378
191389
191393
191395
191401
191417
191418
191423
191424
191427
191428
191429
191438
191444
191447
191450
191451
191471
191472
191480
191524
191525
191532
191535
191536
191542
191543
191546
191547
191556
191557
191558
191559
191560
191561
191562
191571
191578
191579
191580
191583
191590
191596
191607
191608
191610
191611
191614
191615
191617
191625
191632
191639
191642
191659
191661
191663
191688
191689
191694
191695
191701
191705
191706
191708
191709
191717
191718
191724
191731
191735
191736
191737
191749
191750
191752
191753
191754
191756
191762
191765
191766
191769
191770
191774
191780
191785
191801
191803
191804
191806
191807
191815
191820
191837
191841
191843
191848
191849
191850
191852
191856
191858
191862
191869
191870
191872
191884
191888
191889
191892
191894
191895
191897
191899
191903
191905
191908
191913
191914
191917
191919
191921
191922
191925
191929
191933
191936
191938
191943
191944
191945
191951
191953
191957
191959
191966
191969
191975
191976
191986
191988
191989
191992
191995
191997
191998
192002
192003
192017
192025
192027
192028
192029
192030
192033
192034
192035
192039
192040
192042
192047
192048
192052
192055
192061
192066
192070
192071
192079
192084
192085
192086
192087
192096
192098
192111
192114
192117
192122
192127
192128
192129
192132
192133
192139
192140
192141
192142
192155
192162
192171
192172
192185
192188
192195
192215
192232
192237
192238
192242
192254
192257
192259
192271
192286
192295
192299
192310
192312
192314
192322
192329
192332
192334
192336
192337
192338
192339
192340
192342
192348
192350
192351
192354
192384
192385
192386
192387
192388
192393
192394
192401
192407
192408
192409
192410
192411
192412
192413
192419
192420
192425
192428
192430
192431
192435
192438
192440
192441
192444
192445
192449
192450
192453
192458
192460
192461
192464
192466
192467
192477
192480
192482
192484
192485
192493
192495
192499
192500
192503
192512
192514
192515
192516
192529
192531
192533
192534
192544
192545
192546
192557
192558
192571
192572
192574
192580
192581
192582
192593
192596
192598
192607
192610
192614
192615
192616
192617
192618
192620
192625
192626
192627
192632
192633
192641
192642
192651
192653
192659
192660
192662
192668
192679
192709
192754
192765
192769
192770
192771
192797
192799
192804
192805
192810
192811
192812
192819
192820
192821
192822
192824
192825
192826
192828
192839
192842
192857
192858
192868
192873
192874
192884
192886
192888
192891
192895
192897
192899
192923
192927
192936
192940
192942
192947
192948
192951
192952
192954
192976
192977
192994
193010
193011
193013
193015
193019
193032
193042
193062
193065
193067
193072
193086
193088
193092
193094
193095
193106
193107
193114
193120
193121
193122
193126
193128
193129
193130
193132
193134
193138
193141
193142
193155
193156
193158
193159
193160
193162
193163
193165
193166
193171
193172
193176
193178
193179
193180
193197
193199
193203
193209
193212
193228
193229
193232
193238
193242
193243
193245
193246
193267
193271
193278
193283
193286
193290
193291
193294
193298
193299
193307
193309
193320
193326
193327
193331
193335
193336
193337
193339
193340
193341
193344
193353
193354
193357
193359
193361
193362
193367
193375
193386
193387
193388
193394
193395
193396
193399
193407
193408
193412
193418
193419
193421
193423
193425
193426
193427
193428
193429
193435
193436
193438
193439
193440
193441
193444
193451
193455
193461
193464
193470
193472
193473
193474
193483
193484
193489
193506
193510
193517
193521
193532
193533
193534
193540
193547
193549
193550
193558
193592
193598
193600
193602
193608
193619
193620
193621
193623
193624
193627
193631
193634
193635
193636
193637
193640
193644
193653
193654
193659
193660
193664
193669
193673
193676
193682
193683
193686
193689
193690
193691
193694
193704
193709
193716
193717
193721
193736
193737
193740
193742
193743
193749
193750
193752
193753
193754
193757
193760
193761
193762
193769
193770
193777
193779
193787
193793
193798
193807
193812
193813
193837
193839
193847
193854
193858
193871
193872
193873
193878
193989
193993
194000
194002
194005
194009
194010
194018
194022
194042
194044
194048
194055
194065
194071
194080
194083
194111
194138
194141
194144
194145
194146
194151
194157
194158
194167
194171
194172
194173
194175
194179
194193
194194
194198
194206
194217
194218
194219
194222
194230
194234
194237
194243
194245
194254
194257
194265
194267
194273
194276
194283
194284
194298
194299
194304
194305
194307
194308
194309
194311
194314
194319
194323
194330
194331
194332
194341
194348
194351
194357
194358
194360
194365
194368
194370
194371
194375
194376
194380
194383
194385
194415
194417
194420
194421
194423
194425
194426
194427
194430
194432
194441
194444
194447
194448
194449
194454
194456
194459
194475
194476
194478
194479
194482
194493
194496
194503
194504
194505
194509
194513
194514
194516
194517
194518
194519
194520
194524
194533
194535
194536
194537
194538
194541
194546
194548
194552
194555
194559
194570
194571
194572
194577
194589
194590
194595
194597
194602
194605
194608
194609
194610
194616
194618
194622
194623
194624
194625
194629
194631
194635
194640
194642
194644
194647
194660
194661
194663
194672
194674
194681
194687
194689
194690
194696
194697
194700
194701
194710
194717
194719
194722
194727
194728
194729
194731
194739
194740
194742
194748
194749
194750
194751
194753
194755
194758
194762
194764
194765
194768
194769
194776
194777
194784
194787
194788
194791
194792
194796
194800
194802
194808
194809
194810
194812
194813
194821
194824
194825
194827
194840
194841
194847
194850
194852
194856
194857
194859
194861
194868
194869
194872
194878
194880
194883
194897
194907
194909
194913
194915
194920
194922
194925
194926
194927
194932
194933
194934
194935
194937
194950
194981
194982
194990
194992
194993
194994
194996
194997
195000
195007
195010
195025
195029
195033
195040
195052
195053
195054
195055
195058
195066
195067
195069
195076
195082
195104
195107
195113
195120
195140
195142
195170
195178
195190
195194
195199
195200
195203
195204
195205
195206
195207
195208
195225
195231
195234
195240
195241
195258
195259
195265
195274
195281
195287
195288
195290
195293
195296
195301
195305
195306
195307
195308
195309
195310
195326
195327
195328
195329
195335
195343
195345
195349
195350
195355
195356
195357
195358
195360
195368
195381
195384
195390
195405
195406
195408
195410
195413
195419
195425
195426
195429
195432
195450
195451
195452
195453
195457
195458
195462
195465
195469
195473
195474
195477
195479
195488
195490
195492
195496
195498
195507
195508
195512
195513
195516
195517
195532
195533
195542
195551
195554
195561
195567
195569
195578
195583
195584
195585
195586
195594
195606
195614
195616
195624
195651
195654
195656
195657
195658
195660
195663
195666
195669
195671
195674
195676
195680
195694
195707
195708
195711
195713
195718
195723
195735
195737
195747
195751
195754
195755
195756
195757
195763
195766
195767
195770
195784
195786
195789
195793
195795
195796
195798
195800
195808
195814
195817
195820
195841
195856
195857
195862
195879
195884
195885
195888
195893
195898
195901
195902
195903
195904
195905
195915
195917
195920
195923
195953
195963
195966
195968
195973
195975
195986
196002
196023
196029
196031
196039
196043
196049
196059
196062
196063
196069
196076
196078
196082
196083
196088
196089
196119
196122
196127
196138
196139
196142
196156
196157
196161
196169
196170
196184
196185
196187
196190
196199
196213
196230
196231
196232
196233
196234
196240
196252
196262
196264
196265
196266
196270
196275
196276
196279
196282
196286
196290
196300
196310
196320
196324
196327
196331
196332
196336
196337
196338
196340
196346
196353
196362
196363
196364
196371
196372
196381
196382
196386
196390
196409
196410
196412
196413
196418
196421
196430
196433
196438
196441
196442
196445
196447
196448
196450
196451
196462
196465
196466
196469
196470
196474
196475
196482
196485
196486
196487
196506
196509
196510
196523
196539
196543
196544
196545
196546
196548
196549
196551
196559
196569
196570
196587
196589
196594
196597
196598
196605
196608
196619
196628
196629
196630
196641
196664
196669
196684
196703
196705
196706
196708
196710
196711
196712
196718
196730
196734
196739
196740
196743
196744
196746
196756
196778
196779
196784
196787
196794
196795
196797
196798
196799
196800
196805
196806
196817
196820
196826
196831
196832
196840
196841
196861
196864
196878
196887
196889
196900
196903
196904
196905
196906
196910
196914
196947
196953
196955
196963
196965
196969
196971
196973
196974
196975
196978
196981
196985
196986
196987
196988
196989
196992
196997
196998
197002
197005
197006
197008
197013
197017
197018
197022
197028
197029
197033
197038
197040
197041
197051
197052
197053
197054
197067
197068
197085
197111
197117
197132
197134
197135
197148
197171
197173
197180
197190
197194
197199
197203
197205
197220
197226
197236
197242
197248
197249
197275
197278
197283
197294
197295
197297
197313
197314
197316
197333
197349
197359
197360
197362
197367
197381
197382
197383
197384
197386
197400
197409
197410
197421
197425
197438
197441
197442
197443
197444
197446
197460
197461
197466
197469
197475
197476
197480
197483
197484
197487
197497
197499
197508
197509
197512
197523
197528
197529
197541
197558
197560
197565
197569
197572
197582
197584
197589
197590
197597
197598
197599
197601
197603
197616
197621
197626
197628
197631
197634
197637
197639
197640
197648
197650
197651
197654
197655
197669
197670
197674
197675
197676
197678
197679
197686
197694
197707
197713
197714
197715
197720
197721
197728
197730
197735
197738
197750
197752
197757
197763
197766
197772
197777
197780
197789
197790
197799
197800
197803
197806
197811
197816
197818
197825
197827
197832
197833
197842
197849
197852
197855
197859
197863
197871
197872
197879
197881
197882
197885
197886
197891
197898
197904
197907
197908
197910
197915
197916
197931
197933
197938
197939
197957
197965
197970
197973
197976
197978
197981
197985
197993
198025
198026
198027
198045
198047
198051
198054
198056
198057
198058
198069
198072
198074
198084
198085
198090
198091
198094
198099
198100
198104
198105
198106
198111
198112
198114
198116
198117
198119
198124
198132
198133
198134
198135
198136
198144
198145
198151
198158
198160
198166
198171
198178
198179
198183
198188
198191
198194
198195
198200
198211
198215
198216
198220
198221
198224
198227
198246
198248
198250
198255
198256
198257
198277
198278
198279
198280
198281
198282
198291
198292
198310
198313
198319
198321
198322
198323
198326
198328
198330
198334
198335
198339
198340
198346
198356
198357
198359
198365
198372
198375
198376
198379
198380
198389
198391
198403
198417
198420
198421
198423
198424
198425
198426
198427
198428
198430
198433
198447
198451
198452
198460
198479
198484
198485
198488
198499
198503
198507
198517
198518
198521
198524
198544
198559
198560
198563
198564
198568
198569
198588
198593
198594
198595
198600
198602
198606
198609
198613
198622
198640
198644
198646
198654
198655
198657
198659
198663
198666
198670
198674
198684
198685
198688
198690
198694
198695
198696
198697
198700
198702
198704
198707
198716
198719
198726
198727
198729
198732
198751
198753
198759
198762
198763
198764
198765
198767
198768
198770
198779
198786
198794
198801
198803
198810
198814
198818
198823
198824
198828
198829
198832
198834
198836
198837
198841
198855
198859
198860
198862
198867
198868
198870
198873
198875
198880
198883
198884
198885
198887
198888
198892
198897
198903
198910
198915
198919
198921
198925
198927
198931
198932
198933
198934
198935
198936
198937
198939
198945
198948
198949
198951
198952
198956
198965
198968
198969
198974
198976
198982
198986
198997
199003
199005
199008
199012
199015
199016
199018
199028
199033
199040
199042
199043
199049
199056
199058
199061
199062
199063
199072
199073
199074
199089
199090
199091
199093
199095
199096
199098
199101
199108
199109
199121
199124
199125
199136
199137
199143
199146
199152
199154
199196
199203
199208
199212
199223
199226
199241
199259
199275
199291
199292
199294
199301
199302
199305
199307
199313
199314
199317
199320
199321
199331
199332
199334
199342
199347
199349
199350
199358
199371
199379
199384
199386
199400
199409
199410
199416
199421
199443
199472
199473
199474
199476
199478
199479
199480
199482
199492
199493
199504
199505
199513
199515
199518
199523
199524
199526
199538
199542
199544
199549
199552
199561
199569
199570
199571
199575
199577
199600
199608
199614
199619
199632
199633
199667
199669
199670
199677
199678
199685
199703
199710
199712
199724
199725
199726
199730
199752
199754
199766
199767
199770
199775
199779
199797
199798
199815
199816
199819
199825
199830
199832
199838
199841
199843
199846
199855
199872
199880
199881
199882
199883
199893
199903
199904
199911
199912
199914
199917
199927
199931
199932
199933
199934
199937
199938
199939
199944
199946
199948
199952
199956
199959
199962
199963
199965
199968
199969
199971
199974
199975
199977
199981
199982
199983
199986
200003
200006
200007
200008
200010
200013
200016
200017
200018
200021
200026
200028
200029
200034
200037
200038
200044
200046
200047
200049
200052
200053
200054
200057
200060
200062
200065
200066
200073
200074
200075
200076
200077
200078
200079
200080
200081
200128
200132
200133
200134
200138
200143
200147
200151
200155
200162
200164
200166
200170
200171
200172
200179
200187
200189
200197
200199
200200
200203
200209
200215
200225
200239
200241
200242
200244
200252
200262
200263
200284
200289
200293
200295
200301
200304
200314
200315
200319
200320
200321
200323
200324
200329
200335
200345
200347
200353
200358
200359
200361
200363
200365
200366
200374
200377
200382
200383
200385
200396
200403
200404
200440
200458
200459
200463
200469
200470
200492
200496
200500
200502
200504
200506
200509
200511
200517
200518
200520
200521
200522
200523
200531
200532
200537
200538
200539
200541
200548
200563
200573
200576
200581
200598
200601
200620
200626
200631
200632
200633
200639
200642
200682
200694
200696
200699
200701
200705
200708
200714
200719
200720
200728
200730
200731
200741
200754
200757
200758
200759
200760
200761
200762
200767
200781
200782
200786
200787
200788
200789
200792
200805
200806
200808
200822
200827
200834
200843
200846
200856
200859
200861
200867
200877
200895
200897
200904
200906
200914
200923
200934
200952
200963
200969
200970
200985
200986
200994
201001
201005
201006
201007
201017
201024
201030
201031
201038
201039
201040
201045
201049
201056
201058
201061
201065
201068
201076
201078
201080
201098
201106
201129
201130
201138
201147
201148
201149
201150
201155
201158
201163
201165
201168
201182
201186
201191
201193
201194
201211
201214
201229
201239
201254
201277
201284
201285
201299
201307
201308
201311
201313
201315
201322
201325
201331
201335
201337
201339
201345
201346
201353
201354
201359
201361
201366
201371
201372
201374
201376
201380
201381
201385
201386
201399
201403
201405
201409
201412
201413
201419
201421
201424
201427
201428
201430
201434
201435
201439
201448
201449
201453
201458
201459
201462
201471
201495
201505
201509
201511
201513
201514
201529
201530
201535
201536
201538
201539
201545
201550
201553
201554
201564
201575
201578
201589
201592
201593
201596
201597
201598
201599
201600
201602
201605
201606
201607
201609
201631
201656
201658
201659
201660
201673
201674
201675
201677
201680
201688
201693
201698
201700
201708
201710
201711
201712
201713
201714
201720
201725
201731
201736
201740
201758
201770
201772
201779
201781
201786
201791
201799
201800
201801
201802
201806
201807
201808
201809
201815
201817
201822
201827
201828
201830
201832
201863
201864
201870
201874
201877
201881
201889
201892
201894
201895
201897
201900
201907
201921
201934
201935
201937
201938
201941
201953
201956
201960
201963
201965
201971
201972
201973
201974
201976
201978
201979
201985
201997
202000
202006
202008
202014
202015
202016
202020
202028
202034
202036
202040
202048
202059
202062
202064
202065
202091
202092
202095
202096
202099
202100
202101
202102
202107
202109
202113
202119
202120
202127
202129
202131
202133
202134
202135
202140
202142
202143
202152
202153
202164
202165
202169
202173
202186
202191
202204
202209
202211
202215
202217
202236
202255
202257
202260
202264
202284
202293
202296
202297
202298
202310
202323
202333
202335
202350
202366
202371
202372
202382
202386
202387
202405
202406
202408
202412
202415
202418
202422
202428
202430
202442
202449
202451
202460
202464
202480
202497
202508
202514
202515
202518
202519
202532
202533
202534
202535
202538
202550
202557
202558
202577
202582
202583
202584
202585
202586
202587
202590
202593
202601
202602
202610
202613
202614
202617
202618
202627
202628
202652
202653
202692
202693
202695
202703
202705
202709
202710
202715
202718
202719
202725
202736
202742
202743
202765
202766
202767
202768
202775
202778
202801
202802
202804
202805
202806
202807
202813
202814
202817
202819
202821
202827
202829
202836
202852
202861
202862
202866
202873
202874
202888
202889
202892
202895
202909
202910
202911
202913
202915
202916
202923
202937
202939
202941
202942
202943
202948
202961
202967
202968
202971
202972
202974
202975
202977
202979
202982
202991
202994
203005
203007
203011
203014
203019
203029
203034
203039
203046
203047
203052
203053
203054
203058
203060
203061
203064
203065
203072
203074
203075
203076
203087
203090
203106
203107
203115
203117
203121
203135
203136
203138
203139
203143
203148
203156
203165
203166
203176
203178
203180
203190
203191
203193
203195
203196
203197
203198
203199
203201
203213
203216
203217
203221
203223
203224
203225
203232
203238
203262
203263
203289
203302
203306
203307
203309
203312
203327
203346
203348
203349
203352
203357
203359
203374
203375
203381
203383
203391
203396
203422
203424
203435
203444
203446
203447
203454
203455
203463
203464
203469
203470
203475
203476
203477
203485
203498
203500
203501
203506
203507
203508
203509
203512
203517
203523
203527
203537
203543
203547
203549
203553
203555
203560
203564
203575
203577
203590
203603
203605
203608
203609
203610
203616
203619
203629
203630
203635
203642
203643
203644
203646
203651
203659
203670
203676
203701
203703
203706
203710
203711
203712
203728
203729
203734
203737
203738
203740
203741
203742
203744
203774
203808
203810
203815
203818
203825
203830
203831
203839
203850
203853
203855
203856
203872
203875
203879
203883
203885
203886
203887
203888
203891
203892
203904
203922
203923
203924
203937
203947
203949
203953
203954
203964
203971
203972
203991
203996
203997
203998
203999
204017
204018
204020
204024
204042
204044
204052
204054
204055
204056
204057
204059
204063
204066
204071
204073
204078
204083
204084
204090
204100
204102
204103
204104
204106
204114
204122
204125
204129
204133
204135
204136
204138
204140
204142
204144
204153
204154
204155
204157
204162
204168
204170
204172
204174
204193
204198
204202
204206
204212
204214
204215
204217
204222
204229
204233
204238
204241
204247
204248
204262
204263
204264
204265
204269
204273
204281
204287
204291
204302
204314
204315
204322
204323
204325
204342
204343
204357
204362
204371
204372
204375
204379
204385
204390
204392
204396
204403
204406
204409
204414
204417
204418
204421
204434
204443
204449
204454
204458
204466
204468
204469
204472
204476
204486
204487
204493
204508
204512
204516
204524
204529
204530
204533
204534
204537
204538
204540
204543
204558
204565
204567
204572
204574
204581
204582
204584
204594
204598
204611
204616
204620
204622
204651
204657
204664
204668
204706
204707
204716
204725
204726
204727
204742
204755
204757
204758
204766
204769
204776
204784
204793
204799
204803
204804
204807
204808
204809
204813
204819
204828
204830
204834
204839
204843
204845
204848
204852
204857
204868
204878
204880
204881
204883
204890
204892
204899
204909
204914
204918
204919
204921
204922
204924
204928
204935
204942
204943
204947
204951
204955
204956
204957
204958
204965
204971
204974
204983
204988
204990
204998
205006
205010
205016
205018
205022
205023
205024
205025
205031
205037
205039
205049
205067
205068
205071
205082
205094
205096
205097
205098
205099
205100
205101
205102
205103
205104
205105
205106
205107
205108
205109
205110
205111
205112
205113
205114
205117
205119
205120
205125
205127
205131
205134
205137
205153
205154
205160
205166
205167
205168
205170
205185
205186
205187
205189
205191
205196
205198
205212
205216
205223
205224
205228
205231
205237
205244
205250
205251
205262
205271
205299
205304
205305
205306
205308
205311
205316
205317
205335
205338
205342
205344
205346
205351
205352
205355
205357
205358
205361
205362
205363
205369
205372
205377
205388
205394
205396
205397
205398
205399
205401
205406
205411
205422
205425
205435
205448
205452
205453
205469
205478
205480
205495
205499
205502
205507
205523
205525
205529
205541
205549
205552
205564
205566
205609
205610
205611
205621
205622
205623
205634
205643
205644
205646
205648
205650
205662
205663
205684
205685
205687
205689
205692
205693
205694
205695
205697
205706
205718
205724
205725
205727
205729
205734
205735
205738
205739
205745
205747
205748
205758
205759
205767
205784
205787
205788
205792
205795
205803
205808
205809
205810
205811
205825
205828
205831
205836
205837
205847
205849
205862
205863
205868
205876
205882
205883
205891
205892
205893
205895
205929
205930
205934
205939
205941
205942
205946
205950
205951
205952
205955
205958
205961
205963
205966
205978
205980
205981
205983
205990
205992
205993
205995
206017
206022
206042
206044
206045
206066
206067
206080
206081
206082
206083
206084
206086
206087
206091
206096
206104
206107
206110
206111
206120
206129
206136
206137
206140
206145
206176
206178
206186
206187
206188
206189
206190
206197
206198
206201
206202
206207
206208
206211
206216
206218
206220
206228
206240
206245
206253
206263
206272
206273
206274
206279
206290
206295
206311
206315
206319
206332
206336
206346
206350
206351
206352
206354
206357
206362
206365
206370
206382
206383
206384
206385
206387
206401
206402
206403
206404
206405
206422
206424
206426
206428
206436
206437
206444
206446
206463
206470
206471
206474
206475
206480
206481
206484
206488
206489
206492
206493
206495
206497
206509
206513
206523
206524
206529
206530
206531
206536
206563
206566
206573
206581
206636
206640
206643
206648
206655
206667
206672
206697
206701
206704
206706
206707
206710
206711
206715
206732
206735
206736
206738
206739
206743
206753
206754
206755
206758
206759
206763
206764
206766
206789
206791
206798
206799
206809
206813
206820
206822
206823
206825
206831
206834
206835
206836
206844
206847
206849
206850
206851
206852
206853
206859
206860
206866
206869
206870
206881
206903
206911
206916
206921
206926
206929
206935
206939
206940
206941
206942
206954
206966
206967
206968
206969
206976
206977
206978
206982
206983
206984
206996
207000
207004
207005
207008
207009
207014
207015
207025
207030
207037
207038
207050
207051
207052
207055
207061
207063
207081
207088
207091
207098
207103
207112
207155
207170
207176
207180
207181
207188
207194
207197
207207
207209
207210
207213
207214
207215
207217
207218
207220
207235
207241
207243
207258
207275
207288
207292
207294
207296
207298
207320
207333
207335
207359
207360
207371
207376
207394
207408
207412
207414
207416
207417
207418
207419
207420
207421
207422
207425
207426
207430
207431
207432
207437
207444
207452
207454
207468
207474
207476
207478
207484
207485
207488
207489
207490
207491
207492
207493
207494
207495
207499
207504
207505
207513
207519
207523
207535
207537
207541
207542
207543
207544
207549
207560
207561
207562
207565
207571
207580
207588
207589
207591
207592
207593
207594
207595
207596
207597
207598
207599
207600
207603
207608
207609
207610
207611
207612
207620
207625
207627
207631
207635
207647
207650
207653
207656
207657
207670
207673
207682
207686
207687
207695
207700
207710
207722
207727
207730
207737
207742
207743
207750
207756
207771
207773
207775
207777
207784
207787
207793
207796
207807
207808
207809
207812
207813
207814
207825
207831
207833
207835
207843
207847
207855
207911
207912
207917
207923
207924
207926
207928
207929
207930
207934
207935
207942
207943
207947
207948
207952
207955
207961
207962
207972
207978
207986
207987
207991
207992
208014
208017
208023
208025
208033
208038
208045
208056
208057
208063
208068
208078
208084
208096
208097
208098
208101
208104
208106
208108
208109
208119
208122
208124
208125
208127
208136
208137
208139
208140
208142
208153
208154
208156
208160
208162
208164
208165
208172
208175
208176
208178
208180
208181
208188
208193
208200
208210
208212
208230
208240
208281
208289
208290
208294
208295
208300
208308
208310
208313
208321
208330
208331
208333
208339
208341
208342
208349
208352
208355
208383
208389
208405
208406
208408
208410
208416
208417
208421
208426
208429
208441
208442
208444
208445
208446
208447
208449
208450
208455
208459
208461
208463
208471
208473
208475
208493
208499
208500
208503
208537
208539
208551
208556
208557
208559
208563
208567
208582
208597
208605
208607
208618
208622
208626
208634
208643
208644
208651
208658
208676
208677
208682
208683
208684
208693
208694
208696
208697
208700
208701
208710
208722
208726
208727
208729
208740
208744
208747
208754
208757
208761
208762
208763
208764
208765
208767
208771
208772
208779
208782
208789
208790
208800
208809
208814
208817
208825
208830
208832
208837
208839
208842
208847
208851
208857
208865
208875
208876
208882
208883
208885
208888
208897
208898
208906
208909
208911
208915
208917
208921
208931
208934
208939
208942
208959
208962
208968
208970
208978
208985
208990
209001
209008
209010
209011
209014
209036
209041
209048
209054
209061
209062
209063
209065
209110
209112
209122
209137
209163
209184
209188
209198
209199
209200
209201
209218
209226
209244
209245
209259
209268
209270
209276
209305
209306
209317
209318
209331
209338
209340
209341
209344
209348
209354
209366
209368
209379
209389
209391
209430
209431
209433
209435
209441
209443
209444
209445
209446
209447
209464
209465
209472
209473
209476
209477
209481
209488
209489
209492
209495
209497
209512
209515
209521
209523
209524
209528
209529
209533
209536
209537
209539
209546
209556
209562
209566
209567
209568
209571
209591
209592
209598
209606
209609
209623
209631
209635
209639
209645
209653
209655
209659
209661
209675
209679
209690
209691
209692
209693
209709
209720
209721
209734
209736
209758
209785
209789
209790
209793
209796
209799
209802
209805
209806
209819
209840
209845
209882
209883
209888
209895
209900
209901
209902
209903
209909
209913
209915
209918
209922
209926
209928
209948
209949
209951
209952
209958
209962
209965
209976
209986
210010
210053
210056
210069
210070
210074
210076
210077
210078
210082
210083
210088
210089
210094
210100
210103
210108
210123
210125
210129
210145
210151
210154
210165
210176
210185
210191
210200
210231
210234
210236
210237
210240
210247
210249
210263
210267
210268
210270
210276
210281
210285
210289
210290
210291
210293
210295
210301
210310
210328
210329
210336
210337
210343
210346
210353
210355
210363
210365
210367
210373
210374
210378
210379
210380
210382
210405
210410
210417
210418
210422
210433
210435
210450
210455
210459
210465
210469
210471
210472
210485
210488
210492
210498
210500
210506
210514
210521
210522
210524
210534
210537
210538
210539
210545
210548
210550
210554
210555
210565
210570
210584
210588
210593
210596
210597
210602
210605
210607
210610
210611
210617
210624
210630
210631
210636
210639
210642
210643
210644
210648
210652
210653
210654
210657
210659
210661
210667
210669
210674
210680
210690
210693
210694
210697
210698
210700
210706
210708
210709
210710
210712
210717
210721
210723
210727
210731
210736
210739
210744
210756
210758
210769
210777
210798
210809
210812
210836
210838
210839
210848
210859
210864
210866
210883
210902
210918
210919
210922
210928
210945
210950
210951
210952
210963
210975
210976
210982
210983
210984
210986
210990
210992
210997
210998
211004
211005
211011
211024
211025
211036
211042
211044
211045
211047
211062
211070
211072
211079
211084
211085
211086
211089
211100
211107
211108
211109
211110
211111
211112
211144
211148
211161
211162
211164
211169
211171
211174
211182
211187
211192
211199
211208
211213
211214
211216
211221
211223
211234
211243
211259
211287
211288
211289
211294
211301
211302
211303
211312
211313
211344
211345
211346
211354
211358
211366
211370
211402
211425
211426
211430
211438
211448
211453
211455
211467
211473
211474
211477
211478
211494
211511
211515
211516
211520
211524
211526
211534
211539
211540
211546
211547
211563
211566
211573
211579
211583
211585
211591
211596
211606
211607
211608
211610
211630
211633
211636
211641
211651
211656
211658
211659
211660
211662
211664
211665
211670
211677
211683
211685
211690
211693
211697
211704
211706
211730
211731
211740
211741
211742
211757
211759
211767
211768
211772
211773
211777
211778
211782
211783
211786
211790
211791
211792
211804
211805
211808
211827
211828
211829
211830
211842
211845
211846
211848
211849
211851
211857
211859
211879
211880
211882
211895
211896
211897
211898
211899
211900
211901
211902
211903
211904
211905
211906
211907
211908
211909
211910
211911
211912
211913
211914
211915
211916
211917
211918
211919
211920
211921
211928
211929
211933
211953
211961
211964
211978
211981
211986
211989
211998
211999
212006
212007
212010
212016
212018
212033
212037
212050
212055
212066
212068
212069
212080
212093
212095
212124
212131
212135
212137
212139
212140
212150
212155
212157
212159
212160
212162
212168
212169
212172
212175
212180
212185
212189
212196
212198
212202
212208
212211
212217
212220
212221
212229
212230
212231
212232
212233
212234
212235
212237
212238
212241
212255
212258
212263
212264
212270
212273
212276
212306
212315
212335
212336
212337
212340
212342
212345
212369
212373
212380
212384
212391
212400
212402
212411
212414
212416
212447
212481
212484
212486
212489
212494
212497
212499
212502
212506
212507
212508
212516
212522
212525
212538
212542
212559
212569
212572
212574
212579
212586
212587
212598
212608
212616
212617
212618
212619
212620
212622
212627
212628
212630
212632
212634
212638
212645
212648
212649
212650
212651
212660
212676
212677
212679
212680
212698
212701
212704
212711
212716
212720
212726
212734
212736
212740
212744
212758
212766
212770
212773
212775
212778
212779
212780
212781
212783
212785
212788
212792
212794
212795
212809
212810
212812
212815
212822
212826
212827
212828
212831
212840
212842
212854
212871
212876
212878
212883
212885
212894
212895
212897
212901
212902
212907
212915
212917
212921
212930
212934
212942
212944
212950
212951
212952
212954
212967
212970
212971
212974
212977
212978
212979
212981
212984
212985
212987
212988
212989
212990
212991
212994
212995
212997
213001
213010
213011
213013
213015
213017
213018
213022
213024
213034
213036
213037
213039
213052
213053
213056
213073
213075
213090
213100
213101
213123
213130
213149
213150
213152
213154
213155
213161
213163
213173
213176
213196
213197
213198
213200
213203
213206
213214
213218
213221
213228
213234
213248
213250
213257
213262
213269
213270
213285
213295
213296
213304
213316
213317
213318
213319
213334
213336
213339
213341
213344
213345
213349
213350
213351
213353
213367
213370
213374
213375
213380
213382
213386
213389
213391
213392
213394
213395
213403
213407
213408
213414
213415
213416
213422
213443
213444
213448
213453
213457
213458
213463
213491
213494
213506
213510
213513
213519
213520
213521
213522
213535
213537
213541
213550
213593
213613
213615
213619
213622
213626
213627
213630
213635
213636
213639
213664
213666
213672
213697
213708
213736
213744
213745
213748
213749
213751
213755
213756
213759
213760
213761
213765
213776
213781
213783
213784
213786
213788
213790
213792
213795
213799
213826
213827
213830
213831
213842
213847
213849
213850
213854
213855
213856
213857
213859
213862
213872
213874
213903
213904
213911
213915
213917
213919
213920
213921
213923
213928
213932
213933
213958
213961
213962
213966
213973
213974
213975
213976
213977
213988
213989
213991
213994
213995
213997
213998
214005
214011
214012
214013
214016
214022
214027
214028
214035
214047
214051
214053
214058
214059
214060
214064
214066
214071
214099
214116
214128
214137
214150
214182
214183
214185
214188
214194
214198
214200
214203
214204
214218
214220
214227
214237
214251
214253
214254
214258
214260
214261
214263
214264
214268
214277
214285
214286
214294
214296
214300
214303
214307
214308
214310
214311
214317
214326
214334
214351
214357
214367
214368
214369
214370
214379
214383
214395
214403
214404
214413
214415
214416
214426
214430
214454
214465
214467
214468
214470
214471
214472
214473
214474
214495
214502
214509
214511
214514
214516
214520
214523
214526
214527
214532
214539
214548
214550
214560
214562
214563
214566
214588
214595
214597
214602
214618
214621
214636
214640
214642
214680
214684
214688
214690
214696
214698
214709
214725
214728
214736
214740
214741
214744
214751
214755
214756
214767
214776
214778
214795
214800
214814
214815
214816
214817
214818
214819
214824
214825
214828
214830
214831
214838
214840
214841
214845
214872
214873
214874
214882
214890
214891
214896
214904
214909
214918
214920
214929
214934
214936
214952
214953
214961
214969
214972
214976
214981
214983
214985
214986
214987
214990
214991
214993
214994
214998
214999
215015
215021
215031
215033
215040
215044
215047
215048
215060
215065
215068
215072
215081
215082
215090
215101
215102
215103
215111
215113
215115
215122
215123
215124
215129
215130
215134
215135
215145
215163
215178
215179
215180
215184
215186
215193
215203
215231
215234
215256
215281
215293
215305
215310
215313
215329
215332
215338
215361
215367
215372
215373
215374
215377
215380
215396
215414
215417
215425
215456
215466
215473
215475
215477
215479
215485
215488
215490
215493
215494
215496
215497
215502
215540
215541
215542
215543
215546
215555
215566
215567
215582
215587
215599
215605
215606
215614
215674
215675
215676
215682
215685
215689
215690
215691
215692
215695
215697
215698
215699
215707
215708
215719
215734
215736
215737
215739
215760
215795
215799
215809
215819
215820
215821
215839
215850
215852
215853
215854
215855
215857
215862
215863
215865
215866
215868
215885
215886
215887
215895
215900
215901
215905
215912
215913
215914
215929
215930
215931
215933
215939
215942
215957
215961
215962
215966
215971
215981
215984
215985
215995
216006
216007
216011
216013
216024
216025
216027
216057
216058
216064
216070
216073
216075
216077
216080
216081
216089
216090
216093
216096
216100
216102
216106
216116
216120
216121
216122
216124
216126
216128
216133
216138
216139
216140
216148
216160
216167
216168
216169
216170
216171
216174
216175
216180
216183
216187
216198
216203
216206
216207
216208
216210
216219
216220
216228
216229
216230
216233
216236
216240
216241
216243
216244
216245
216256
216258
216267
216272
216290
216291
216297
216301
216304
216332
216333
216336
216343
216361
216366
216385
216387
216389
216392
216404
216406
216416
216425
216429
216438
216440
216444
216447
216457
216460
216464
216465
216473
216488
216489
216496
216504
216506
216508
216510
216513
216514
216516
216523
216524
216529
216535
216537
216540
216542
216543
216544
216551
216596
216598
216599
216601
216609
216618
216620
216628
216632
216634
216644
216645
216648
216649
216652
216659
216660
216694
216704
216706
216715
216717
216721
216722
216750
216758
216786
216790
216818
216821
216824
216825
216828
216830
216844
216845
216849
216858
216859
216876
216883
216888
216891
216897
216899
216913
216914
216916
216940
216942
216944
216949
216955
216960
216964
216972
216980
216983
216984
216987
216988
216990
216997
217001
217008
217010
217015
217021
217024
217040
217042
217046
217049
217054
217061
217063
217065
217066
217076
217079
217083
217095
217104
217112
217118
217123
217135
217140
217145
217147
217175
217179
217194
217195
217196
217198
217201
217202
217203
217206
217209
217210
217218
217232
217237
217251
217252
217254
217256
217265
217266
217268
217269
217271
217276
217278
217281
217284
217289
217301
217302
217303
217316
217317
217320
217327
217348
217364
217373
217382
217398
217437
217439
217440
217447
217451
217453
217457
217473
217498
217508
217511
217513
217515
217519
217527
217533
217538
217541
217546
217549
217556
217557
217565
217569
217570
217571
217572
217583
217588
217590
217595
217598
217604
217608
217609
217611
217614
217616
217621
217622
217625
217627
217641
217644
217648
217649
217650
217654
217660
217662
217665
217667
217669
217674
217676
217677
217680
217686
217693
217701
217711
217712
217721
217722
217729
217742
217744
217757
217766
217790
217791
217792
217793
217795
217799
217803
217809
217811
217812
217818
217825
217827
217828
217832
217836
217840
217841
217842
217843
217846
217849
217851
217852
217853
217854
217864
217866
217884
217885
217891
217893
217898
217899
217902
217938
217950
217951
217959
217961
217966
217980
217988
218006
218008
218010
218013
218014
218025
218027
218033
218034
218038
218053
218054
218055
218056
218058
218061
218063
218073
218079
218086
218097
218101
218114
218124
218128
218133
218143
218150
218160
218163
218190
218191
218198
218220
218221
218242
218244
218262
218263
218300
218301
218306
218315
218332
218336
218349
218362
218365
218367
218369
218374
218386
218389
218404
218406
218407
218412
218413
218414
218415
218416
218418
218420
218423
218432
218434
218439
218445
218446
218447
218448
218453
218455
218456
218470
218481
218482
218483
218490
218494
218498
218499
218500
218501
218504
218510
218511
218517
218518
218525
218527
218533
218537
218542
218553
218563
218569
218576
218578
218582
218598
218608
218647
218648
218651
218654
218660
218669
218670
218701
218719
218725
218726
218743
218745
218746
218747
218748
218750
218751
218754
218757
218759
218763
218767
218769
218770
218772
218776
218778
218782
218789
218790
218791
218793
218794
218796
218797
218798
218801
218805
218806
218809
218823
218824
218831
218834
218847
218852
218862
218866
218867
218871
218872
218877
218878
218883
218886
218889
218890
218908
218911
218912
218927
218955
218965
218976
218983
218986
218987
218988
218990
218991
218994
218996
218997
218999
219000
219005
219007
219009
219010
219011
219024
219028
219030
219034
219037
219038
219043
219055
219119
219127
219129
219131
219132
219146
219147
219165
219180
219181
219182
219211
219215
219222
219224
219225
219227
219262
219264
219265
219266
219273
219274
219275
219284
219288
219289
219291
219303
219304
219308
219310
219313
219317
219337
219338
219339
219341
219342
219345
219346
219349
219364
219368
219378
219383
219387
219388
219392
219398
219408
219410
219419
219422
219432
219433
219436
219448
219453
219457
219459
219465
219466
219467
219469
219493
219495
219506
219507
219508
219513
219515
219516
219519
219524
219526
219527
219530
219532
219536
219538
219539
219547
219554
219557
219562
219566
219567
219570
219585
219586
219588
219612
219615
219617
219622
219629
219635
219636
219640
219643
219652
219653
219654
219656
219659
219660
219664
219672
219674
219683
219687
219698
219701
219703
219706
219709
219715
219721
219724
219726
219729
219730
219741
219742
219743
219745
219746
219755
219756
219757
219758
219761
219762
219770
219779
219782
219785
219787
219788
219791
219796
219797
219806
219807
219810
219811
219812
219813
219814
219818
219824
219829
219843
219845
219852
219857
219869
219871
219872
219879
219884
219894
219896
219901
219902
219920
219927
219928
219933
219934
219935
219939
219950
219952
219965
219967
219970
219971
219972
219974
219976
219977
219982
219989
219992
219993
219994
220003
220005
220011
220012
220013
220014
220022
220023
220027
220028
220030
220035
220037
220038
220040
220044
220053
220061
220066
220073
220089
220090
220094
220099
220104
220105
220109
220113
220118
220121
220122
220123
220124
220125
220127
220133
220134
220145
220148
220163
220165
220166
220168
220171
220172
220179
220182
220185
220187
220197
220198
220201
220202
220203
220213
220216
220223
220237
220256
220272
220274
220275
220277
220278
220280
220282
220283
220284
220293
220299
220337
220338
220345
220347
220350
220351
220353
220357
220363
220370
220371
220372
220374
220378
220379
220388
220395
220402
220403
220408
220413
220421
220434
220441
220442
220448
220449
220451
220457
220461
220462
220463
220465
220467
220472
220481
220512
220513
220515
220519
220526
220534
220537
220542
220544
220546
220550
220551
220552
220554
220558
220561
220567
220570
220586
220587
220615
220616
220620
220628
220631
220634
220635
220641
220644
220647
220651
220652
220656
220660
220666
220669
220670
220680
220682
220683
220689
220694
220698
220699
220703
220704
220705
220710
220711
220712
220713
220714
220715
220716
220717
220722
220724
220725
220726
220727
220733
220734
220738
220739
220743
220748
220765
220767
220769
220771
220773
220804
220811
220817
220818
220819
220823
220828
220841
220842
220846
220848
220849
220850
220853
220854
220858
220863
220864
220873
220874
220877
220878
220883
220885
220888
220889
220896
220898
220905
220906
220907
220908
220909
220911
220920
220929
220931
220936
220972
220994
220995
220999
221016
221049
221053
221069
221071
221073
221079
221106
221110
221112
221121
221124
221127
221136
221137
221140
221143
221155
221156
221159
221160
221169
221170
221171
221174
221180
221181
221187
221193
221194
221197
221209
221210
221212
221218
221234
221235
221236
221238
221239
221245
221250
221256
221289
221293
221294
221295
221296
221297
221298
221299
221310
221311
221315
221316
221317
221393
221398
221399
221400
221401
221402
221409
221415
221423
221426
221435
221439
221440
221456
221459
221461
221469
221496
221505
221512
221513
221515
221517
221518
221520
221523
221527
221528
221529
221530
221532
221539
221540
221543
221549
221557
221562
221570
221575
221579
221590
221592
221594
221595
221597
221601
221610
221614
221619
221623
221624
221626
221631
221633
221687
221694
221698
221702
221703
221704
221705
221706
221710
221711
221719
221725
221735
221739
221740
221742
221743
221745
221752
221758
221759
221760
221762
221770
221781
221783
221791
221795
221805
221806
221807
221809
221810
221818
221819
221833
221844
221846
221847
221848
221851
221853
221856
221857
221860
221871
221872
221880
221883
221885
221892
221906
221910
221911
221912
221915
221916
221919
221926
221940
221942
221943
221963
221968
221969
221970
221973
221976
221980
221983
221989
221990
221995
221999
222003
222004
222007
222011
222014
222017
222018
222019
222021
222022
222023
222024
222034
222037
222040
222068
222070
222075
222078
222079
222080
222086
222092
222097
222101
222104
222105
222115
222116
222128
222131
222133
222134
222135
222143
222144
222148
222149
222151
222157
222158
222162
222163
222167
222170
222171
222176
222178
222179
222180
222181
222182
222193
222197
222202
222224
222226
222228
222229
222233
222236
222238
222241
222247
222276
222284
222288
222296
222299
222301
222308
222319
222321
222339
222344
222351
222371
222372
222377
222378
222390
222410
222414
222416
222422
222425
222434
222439
222445
222447
222451
222452
222465
222483
222486
222492
222502
222503
222512
222515
222516
222517
222518
222520
222521
222524
222526
222527
222529
222530
222533
222534
222552
222556
222559
222565
222567
222568
222570
222574
222576
222591
222594
222596
222597
222601
222602
222603
222605
222614
222621
222622
222623
222624
222630
222631
222640
222645
222651
222655
222662
222663
222675
222676
222677
222679
222695
222697
222702
222703
222704
222705
222710
222713
222719
222726
222735
222738
222745
222747
222757
222767
222779
222787
222793
222810
222817
222818
222821
222836
222839
222845
222847
222850
222862
222866
222867
222870
222871
222872
222873
222880
222886
222887
222903
222904
222906
222908
222909
222910
222913
222919
222924
222932
222933
222957
222960
222974
222976
222977
222978
222983
222999
223000
223001
223002
223009
223017
223020
223023
223035
223049
223050
223053
223054
223074
223082
223100
223102
223106
223107
223109
223110
223111
223121
223123
223133
223134
223138
223145
223151
223163
223171
223172
223179
223181
223182
223185
223193
223212
223217
223220
223222
223235
223236
223238
223239
223240
223241
223249
223268
223270
223271
223277
223306
223321
223325
223328
223329
223338
223342
223346
223355
223356
223357
223358
223362
223370
223373
223389
223412
223415
223416
223417
223425
223426
223427
223429
223432
223440
223442
223444
223448
223458
223464
223465
223474
223475
223486
223499
223504
223512
223516
223520
223521
223524
223526
223528
223531
223532
223533
223535
223536
223569
223571
223572
223580
223581
223587
223592
223597
223598
223603
223604
223607
223614
223615
223639
223657
223682
223687
223708
223709
223715
223716
223724
223733
223750
223752
223754
223756
223762
223772
223777
223789
223798
223802
223808
223813
223820
223827
223829
223832
223834
223839
223850
223856
223860
223865
223872
223876
223891
223892
223898
223901
223903
223905
223906
223907
223908
223909
223910
223913
223914
223921
223927
223928
223943
223945
223947
223951
223957
223962
223964
223968
223969
223970
223973
223974
223977
223979
223982
223983
223984
223985
223986
223988
223989
223992
223996
224001
224003
224008
224020
224038
224059
224071
224072
224073
224074
224075
224076
224084
224087
224111
224125
224129
224131
224132
224133
224134
224136
224141
224149
224158
224159
224162
224170
224176
224177
224181
224187
224195
224196
224197
224198
224199
224200
224201
224202
224203
224204
224223
224225
224226
224227
224230
224234
224243
224245
224267
224290
224294
224295
224300
224303
224305
224316
224321
224325
224331
224332
224333
224334
224337
224340
224341
224356
224358
224363
224366
224368
224376
224381
224383
224389
224390
224391
224392
224413
224429
224430
224433
224436
224437
224438
224442
224447
224450
224457
224465
224466
224467
224468
224469
224470
224471
224472
224473
224474
224480
224482
224485
224488
224495
224496
224502
224503
224506
224514
224515
224516
224525
224537
224538
224546
224547
224551
224555
224557
224558
224559
224563
224584
224597
224606
224607
224616
224618
224628
224632
224633
224638
224641
224653
224670
224672
224674
224675
224681
224682
224685
224687
224694
224707
224710
224711
224721
224737
224741
224743
224744
224751
224753
224788
224789
224797
224801
224808
224809
224817
224818
224827
224828
224829
224833
224848
224855
224858
224862
224865
224880
224885
224887
224943
224945
224946
224955
224956
224966
224967
224981
224986
224993
224999
225006
225008
225033
225035
225046
225056
225058
225064
225065
225066
225068
225070
225071
225081
225088
225091
225092
225093
225096
225097
225107
225110
225111
225122
225126
225128
225132
225134
225135
225136
225140
225141
225142
225143
225144
225153
225154
225158
225159
225162
225163
225167
225168
225197
225200
225214
225218
225219
225232
225233
225234
225237
225239
225241
225250
225254
225255
225257
225265
225266
225267
225270
225273
225274
225275
225278
225286
225289
225296
225297
225303
225308
225317
225323
225324
225334
225336
225340
225341
225344
225347
225349
225353
225355
225381
225397
225399
225402
225403
225404
225411
225420
225422
225425
225427
225441
225455
225461
225465
225471
225490
225497
225503
225505
225506
225509
225540
225547
225560
225572
225584
225585
225588
225589
225590
225598
225605
225607
225608
225609
225612
225613
225614
225616
225617
225627
225630
225638
225647
225649
225654
225664
225688
225689
225690
225694
225695
225700
225709
225710
225711
225716
225730
225732
225735
225744
225750
225755
225756
225767
225779
225781
225782
225783
225784
225792
225793
225801
225806
225807
225809
225810
225812
225814
225817
225821
225827
225828
225832
225834
225841
225847
225858
225862
225875
225881
225892
225896
225897
225907
225910
225915
225916
225917
225922
225928
225935
225949
225950
225951
225955
225966
225968
225972
225979
225981
225984
225985
225986
225987
225988
226006
226011
226014
226017
226018
226019
226020
226024
226028
226029
226031
226032
226040
226045
226049
226058
226065
226068
226072
226084
226088
226095
226099
226100
226103
226104
226112
226122
226126
226128
226185
226195
226196
226211
226213
226223
226235
226255
226257
226258
226259
226260
226262
226271
226272
226274
226281
226282
226297
226299
226302
226303
226309
226328
226340
226341
226345
226346
226347
226350
226351
226357
226365
226370
226377
226378
226381
226391
226398
226403
226406
226414
226415
226427
226441
226442
226443
226444
226446
226447
226451
226452
226459
226460
226467
226473
226477
226485
226486
226491
226509
226510
226512
226555
226561
226573
226574
226629
226634
226646
226651
226652
226655
226658
226659
226697
226701
226702
226704
226705
226712
226725
226732
226736
226737
226744
226745
226746
226747
226748
226751
226752
226753
226765
226767
226768
226788
226793
226794
226795
226797
226798
226803
226808
226823
226825
226829
226836
226849
226851
226859
226863
226872
226876
226881
226886
226890
226891
226899
226902
226903
226908
226911
226913
226915
226920
226925
226930
226934
226935
226946
226950
226962
226966
226973
226996
227010
227011
227012
227013
227015
227035
227036
227037
227038
227046
227049
227050
227069
227076
227078
227095
227098
227108
227116
227120
227121
227125
227128
227131
227141
227142
227143
227150
227151
227152
227154
227177
227193
227196
227203
227204
227205
227207
227210
227211
227219
227221
227224
227231
227233
227234
227239
227245
227250
227253
227261
227263
227265
227269
227270
227298
227299
227300
227303
227305
227306
227320
227321
227324
227327
227332
227336
227342
227352
227357
227394
227400
227402
227407
227417
227419
227421
227423
227437
227439
227501
227502
227503
227504
227505
227506
227511
227526
227546
227547
227566
227568
227574
227575
227577
227579
227586
227598
227601
227611
227614
227617
227619
227622
227623
227627
227628
227629
227634
227636
227638
227639
227649
227650
227662
227663
227667
227669
227670
227673
227675
227690
227693
227700
227711
227714
227718
227741
227753
227754
227759
227765
227768
227782
227786
227793
227795
227796
227799
227801
227804
227816
227818
227822
227829
227834
227839
227846
227847
227861
227863
227881
227883
227899
227913
227919
227932
227933
227939
227946
227960
227961
227969
227974
227978
227987
227991
227993
227997
228007
228012
228016
228023
228037
228049
228066
228080
228087
228095
228096
228097
228100
228108
228113
228128
228139
228141
228150
228160
228161
228165
228169
228182
228183
228185
228187
228195
228206
228229
228234
228238
228239
228240
228245
228256
228277
228279
228281
228283
228292
228298
228313
228314
228324
228325
228326
228356
228359
228362
228363
228371
228379
228382
228384
228385
228390
228398
228402
228408
228409
228423
228426
228436
228438
228441
228442
228449
228457
228459
228496
228505
228507
228511
228516
228520
228529
228532
228539
228545
228554
228556
228565
228568
228571
228576
228577
228579
228586
228591
228593
228594
228595
228596
228609
228619
228625
228626
228629
228630
228637
228639
228646
228647
228648
228683
228691
228704
228742
228751
228783
228794
228819
228821
228822
228824
228826
228832
228834
228835
228836
228838
228840
228843
228850
228851
228852
228855
228857
228870
228882
228883
228886
228898
228901
228907
228926
228930
228941
228946
228954
228968
228972
228974
228982
228983
228987
228988
228989
228990
228993
228999
229001
229012
229017
229028
229037
229047
229050
229051
229053
229058
229064
229071
229073
229078
229079
229081
229083
229085
229087
229118
229120
229129
229132
229137
229143
229144
229145
229148
229149
229152
229153
229157
229166
229169
229173
229174
229175
229181
229182
229188
229194
229197
229203
229211
229220
229221
229223
229226
229227
229232
229236
229237
229276
229279
229282
229283
229284
229285
229286
229288
229292
229300
229302
229303
229305
229312
229332
229343
229347
229349
229352
229354
229368
229369
229370
229390
229394
229396
229415
229417
229425
229435
229453
229458
229476
229482
229496
229500
229501
229504
229506
229522
229529
229532
229538
229540
229543
229544
229548
229549
229553
229555
229557
229559
229561
229564
229570
229573
229576
229589
229590
229594
229598
229603
229611
229619
229624
229625
229637
229643
229644
229646
229649
229665
229688
229689
229690
229695
229696
229698
229705
229709
229710
229711
229712
229713
229714
229721
229722
229727
229729
229730
229732
229735
229736
229738
229747
229748
229749
229758
229763
229764
229777
229778
229779
229782
229783
229784
229785
229787
229796
229814
229816
229824
229825
229834
229836
229839
229842
229861
229862
229870
229878
229887
229888
229892
229903
229913
229925
229936
229937
229941
229944
229945
229948
229955
229956
229957
229958
229981
229982
229992
229997
229998
229999
230001
230008
230010
230011
230012
230025
230028
230029
230045
230051
230061
230068
230073
230086
230092
230098
230105
230106
230107
230108
230109
230110
230111
230112
230113
230115
230123
230128
230129
230133
230134
230137
230138
230141
230143
230149
230161
230163
230172
230205
230206
230207
230257
230258
230260
230261
230265
230270
230271
230273
230274
230275
230276
230286
230289
230303
230305
230307
230314
230329
230339
230340
230341
230347
230349
230350
230367
230370
230372
230373
230375
230386
230387
230396
230403
230405
230417
230422
230423
230424
230425
230427
230438
230443
230446
230448
230450
230459
230461
230475
230488
230491
230495
230502
230510
230514
230518
230522
230525
230529
230530
230531
230535
230537
230542
230546
230553
230558
230561
230568
230569
230575
230577
230582
230590
230593
230596
230597
230600
230608
230614
230621
230622
230629
230634
230636
230638
230641
230642
230648
230650
230660
230664
230667
230672
230674
230676
230678
230684
230691
230697
230704
230714
230721
230724
230725
230734
230736
230740
230741
230746
230755
230756
230765
230767
230768
230771
230772
230773
230774
230777
230781
230783
230784
230788
230789
230798
230801
230803
230813
230814
230815
230829
230832
230839
230848
230851
230853
230872
230887
230888
230895
230903
230904
230905
230912
230917
230921
230922
230923
230924
230925
230928
230931
230936
230938
230943
230947
230958
230960
230961
230967
230977
230978
230993
230994
231001
231002
231004
231007
231008
231009
231011
231012
231028
231029
231031
231034
231037
231038
231043
231044
231046
231055
231065
231071
231073
231075
231078
231084
231089
231098
231100
231104
231107
231125
231127
231134
231135
231136
231137
231139
231140
231144
231145
231146
231147
231148
231152
231154
231158
231164
231165
231180
231182
231204
231213
231214
231218
231230
231240
231246
231248
231258
231264
231270
231273
231274
231275
231286
231287
231291
231295
231296
231297
231299
231303
231306
231307
231312
231314
231317
231323
231325
231327
231328
231329
231330
231333
231341
231355
231356
231371
231372
231373
231374
231376
231381
231383
231386
231390
231397
231404
231405
231406
231407
231409
231411
231413
231415
231429
231433
231443
231446
231448
231454
231467
231468
231469
231476
231478
231485
231491
231492
231496
231498
231500
231509
231511
231515
231516
231517
231526
231535
231537
231545
231552
231553
231555
231561
231562
231590
231600
231601
231603
231605
231606
231607
231614
231628
231637
231639
231642
231644
231657
231681
231682
231700
231702
231704
231717
231718
231719
231722
231723
231729
231733
231737
231747
231757
231759
231760
231769
231770
231771
231774
231784
231787
231788
231791
231794
231795
231798
231804
231806
231808
231809
231811
231819
231820
231829
231830
231837
231838
231839
231840
231846
231849
231850
231851
231865
231893
231902
231905
231906
231915
231921
231924
231927
231939
231945
231954
231984
231997
232006
232016
232017
232018
232019
232020
232023
232024
232025
232029
232038
232040
232041
232042
232050
232052
232054
232059
232061
232070
232077
232080
232083
232084
232085
232086
232087
232088
232095
232100
232101
232106
232108
232116
232117
232125
232126
232130
232147
232148
232151
232177
232184
232192
232194
232228
232229
232246
232253
232261
232279
232282
232283
232286
232297
232298
232300
232302
232304
232306
232313
232315
232317
232320
232322
232329
232335
232339
232340
232353
232354
232359
232360
232363
232372
232373
232374
232377
232380
232391
232403
232420
232426
232428
232430
232436
232438
232442
232443
232444
232450
232464
232470
232489
232490
232491
232519
232522
232528
232531
232534
232542
232552
232559
232562
232569
232584
232591
232593
232594
232606
232619
232621
232622
232625
232632
232635
232636
232655
232658
232660
232663
232670
232674
232676
232678
232683
232689
232690
232697
232698
232703
232715
232729
232741
232746
232753
232754
232767
232768
232771
232774
232777
232781
232787
232792
232793
232802
232804
232805
232806
232811
232814
232817
232819
232820
232821
232822
232832
232834
232835
232836
232837
232840
232841
232842
232844
232857
232879
232884
232902
232904
232914
232915
232924
232928
232932
232934
232936
232940
232941
232942
232944
232945
232953
232965
232969
232975
232977
232978
232982
232987
232999
233001
233003
233022
233027
233043
233044
233045
233046
233048
233051
233059
233062
233064
233073
233075
233078
233082
233084
233085
233086
233129
233133
233136
233137
233138
233144
233150
233172
233174
233184
233189
233190
233199
233206
233207
233208
233224
233229
233232
233234
233244
233249
233250
233251
233252
233253
233260
233264
233272
233274
233275
233282
233284
233286
233289
233313
233315
233325
233332
233335
233337
233349
233353
233355
233358
233363
233366
233367
233371
233376
233377
233379
233382
233385
233387
233388
233400
233402
233407
233411
233412
233417
233418
233420
233428
233430
233440
233455
233460
233466
233480
233481
233482
233483
233497
233505
233515
233519
233521
233531
233532
233542
233545
233546
233565
233578
233586
233595
233597
233611
233620
233625
233628
233632
233634
233635
233636
233637
233639
233644
233646
233648
233658
233661
233663
233664
233665
233666
233667
233669
233670
233672
233675
233676
233679
233680
233683
233684
233685
233687
233690
233691
233693
233696
233701
233705
233708
233710
233713
233716
233721
233723
233726
233729
233744
233749
233755
233779
233781
233789
233797
233804
233806
233812
233813
233819
233829
233830
233832
233840
233843
233848
233864
233868
233871
233872
233873
233877
233878
233879
233883
233885
233892
233894
233900
233901
233905
233908
233923
233925
233954
233963
233964
233966
233971
233975
233990
234006
234007
234008
234022
234027
234033
234035
234049
234065
234075
234079
234085
234087
234089
234118
234167
234169
234175
234178
234189
234208
234216
234219
234253
234257
234260
234261
234264
234266
234268
234278
234283
234287
234290
234291
234293
234294
234295
234296
234299
234300
234302
234312
234315
234371
234372
234373
234386
234389
234393
234394
234398
234402
234407
234414
234415
234419
234433
234437
234440
234448
234473
234490
234495
234496
234497
234498
234499
234506
234512
234530
234534
234535
234537
234547
234567
234572
234595
234599
234600
234601
234604
234610
234612
234626
234630
234642
234643
234644
234645
234656
234666
234672
234674
234675
234676
234677
234678
234679
234680
234686
234689
234691
234703
234704
234706
234707
234722
234725
234733
234748
234766
234767
234768
234771
234776
234783
234788
234789
234790
234791
234792
234795
234799
234803
234806
234807
234811
234821
234822
234823
234831
234837
234839
234840
234853
234854
234856
234885
234898
234900
234901
234903
234911
234912
234915
234919
234921
234940
234943
234946
234947
234948
234971
234979
234981
234989
234993
234994
235002
235003
235004
235008
235009
235010
235018
235026
235030
235033
235038
235048
235056
235057
235062
235063
235083
235090
235091
235092
235107
235108
235111
235130
235140
235142
235148
235151
235154
235156
235157
235161
235162
235163
235164
235167
235173
235184
235185
235196
235198
235199
235201
235206
235218
235222
235232
235236
235238
235256
235261
235267
235307
235328
235336
235340
235341
235356
235360
235361
235407
235417
235420
235422
235438
235441
235443
235465
235475
235476
235480
235481
235483
235486
235488
235493
235494
235497
235498
235520
235525
235542
235546
235557
235559
235560
235561
235570
235584
235588
235600
235620
235636
235646
235658
235660
235664
235667
235699
235717
235732
235741
235749
235755
235756
235757
235772
235782
235783
235784
235785
235786
235787
235790
235794
235805
235808
235817
235822
235824
235826
235833
235834
235864
235865
235866
235867
235868
235873
235880
235881
235895
235911
235916
235937
235943
235976
235982
236010
236011
236031
236048
236059
236066
236069
236071
236072
236074
236082
236084
236088
236094
236095
236101
236103
236123
236124
236150
236153
236155
236164
236172
236189
236194
236202
236203
236208
236209
236210
236226
236232
236237
236239
236246
236258
236265
236267
236271
236272
236277
236325
236327
236332
236344
236355
236357
236369
236370
236376
236377
236384
236390
236395
236402
236423
236428
236446
236486
236490
236491
236498
236512
236513
236515
236516
236521
236522
236532
236533
236537
236539
236543
236545
236555
236566
236584
236592
236597
236598
236600
236607
236611
236612
236620
236622
236623
236624
236631
236637
236644
236648
236670
236717
236718
236719
236720
236721
236722
236731
236737
236742
236746
236756
236759
236760
236772
236785
236791
236798
236802
236803
236805
236806
236807
236809
236811
236816
236820
236822
236825
236835
236838
236840
236843
236844
236845
236847
236850
236851
236897
236900
236910
236920
236930
236934
236935
236939
236944
236961
236964
236968
236979
236981
236983
236984
237035
237037
237053
237069
237083
237094
237099
237102
237120
237127
237137
237146
237148
237160
237161
237162
237163
237170
237173
237174
237178
237180
237190
237209
237210
237211
237214
237217
237218
237222
237223
237234
237250
237255
237259
237268
237275
237278
237282
237318
237319
237320
237324
237344
237345
237347
237348
237349
237350
237351
237352
237353
237354
237355
237370
237373
237379
237390
237397
237403
237415
237416
237418
237421
237422
237424
237448
237450
237459
237466
237467
237468
237470
237487
237489
237492
237493
237498
237499
237500
237522
237524
237526
237527
237534
237540
237545
237583
237598
237605
237630
237632
237633
237635
237642
237647
237650
237681
237695
237736
237740
237744
237762
237767
237771
237774
237776
237789
237799
237800
237802
237803
237818
237834
237839
237887
237896
237916
237928
237956
237959
237967
237973
237976
237981
237992
238003
238017
238037
238038
238039
238046
238048
238051
238055
238056
238057
238063
238064
238084
238085
238088
238095
238097
238098
238127
238129
238138
238148
238158
238160
238163
238166
238168
238169
238173
238175
238178
238190
238191
238217
238218
238221
238240
238253
238259
238262
238265
238274
238275
238280
238291
238296
238300
238302
238327
238333
238341
238343
238352
238385
238386
238406
238407
238436
238450
238451
238458
238461
238465
238466
238474
238476
238478
238484
238486
238487
238496
238497
238498
238499
238506
238520
238556
238570
238576
238581
238596
238623
238638
238646
238648
238660
238671
238672
238673
238674
238676
238677
238678
238679
238680
238681
238682
238683
238684
238685
238686
238687
238689
238714
238729
238747
238750
238751
238755
238761
238771
238776
238781
238789
238799
238804
238813
238814
238815
238829
238835
238858
238866
238867
238888
238893
238897
238905
238911
238912
238913
238916
238925
238926
238928
238939
238976
238979
238985
238988
239024
239028
239029
239032
239051
239056
239057
239059
239060
239061
239063
239064
239065
239071
239073
239074
239076
239077
239089
239094
239098
239101
239107
239110
239120
239124
239136
239145
239150
239153
239156
239157
239172
239173
239175
239178
239180
239187
239194
239199
239200
239209
239212
239217
239231
239234
239251
239259
239262
239263
239264
239273
239284
239303
239335
239341
239346
239348
239362
239383
239386
239400
239404
239413
239414
239419
239425
239426
239427
239428
239445
239447
239448
239450
239463
239472
239473
239474
239475
239476
239479
239496
239507
239512
239527
239528
239534
239556
239557
239560
239577
239578
239580
239582
239588
239592
239596
239618
239625
239630
239647
239651
239660
239670
239675
239716
239719
239733
239742
239743
239751
239752
239790
239798
239811
239836
239837
239838
239847
239852
239853
239854
239864
239866
239868
239872
239883
239887
239914
239917
239965
239982
239992
240024
240033
240034
240035
240041
240042
240047
240048
240079
240094
240095
240113
240122
240134
240135
240143
240150
240152
240153
240158
240172
240173
240186
240190
240199
240201
240224
240225
240226
240238
240269
240270
240300
240302
240303
240304
240305
240318
240323
240337
240343
240353
240355
240369
240373
240375
240376
240444
240445
240470
240476
240478
240481
240482
240517
240540
240551
240694
240708
240712
240726
240732
240742
240756
240761
240763
240777
240780
240782
240786
240788
240789
240790
240793
240794
240799
240805
240812
240862
240863
240868
240883
240885
240886
240889
240890
240891
240893
240902
240922
240929
240930
240934
240940
240948
240955
240956
240961
240984
240985
240986
240989
240997
241006
241010
241013
241024
241034
241038
241041
241042
241044
241045
241055
241057
241058
241059
241066
241070
241072
241083
241090
241092
241102
241113
241116
241118
241119
241125
241141
241142
241143
241144
241156
241159
241164
241167
241174
241185
241202
241229
241236
241237
241238
241245
241247
241285
241287
241288
241292
241296
241300
241302
241336
241360
241378
241399
241419
241421
241456
241479
241483
241484
241491
241492
241499
241506
241508
241517
241528
241530
241531
241534
241550
241557
241592
241594
241595
241596
241597
241598
241599
241600
241602
241608
241610
241639
241644
241648
241651
241656
241665
241667
241669
241673
241674
241675
241676
241680
241703
241713
241719
241733
241738
241739
241758
241768
241770
241771
241776
241783
241791
241792
241796
241820
241826
241838
241864
241876
241879
241883
241897
241899
241901
241902
241929
241938
241959
241968
241969
241976
241986
241989
242036
242038
242040
242054
242059
242060
242062
242064
242065
242066
242070
242071
242072
242083
242086
242101
242105
242113
242119
242139
242146
242150
242153
242160
242170
242174
242184
242189
242198
242206
242207
242208
242211
242212
242213
242216
242217
242218
242219
242220
242252
242274
242276
242278
242321
242378
242387
242395
242435
242457
242509
242529
242568
242601
242607
242608
242633
242656
242667
242668
242669
242670
242671
242673
242674
242695
242696
242697
242698
242699
242701
242702
242709
242713
242714
242715
242717
242727
242733
242735
242825
242848
242849
242909
242911
242927
242930
242940
242941
242951
242952
242954
242958
242971
243015
243028
243078
243112
243129
243133
243170
243225
243252
243253
243333
243340
243360
243428
243498
243518
243535
243544
243721
243727
243804
243860
243877
243896
243908
243909
243910
243915
243918
243919
243924
243928
243955
243967
243971
243974
243978
244039
244048
244062
244077
244078
244081
244084
244094
244116
244143
244161
244162
244244
244289
244314
244323
244326
244327
244330
244331
244332
244333
244353
244369
244370
244405
244424
244431
244452
244453
244489
244508
244509
244516
244538
244569
244634
244671
244698
244706
244740
244748
244771
244772
244785
244922
244946
244977
245154
245160
245161
245169
245194
245212
245215
245264
245308
245327
245409
245428
245468
245507
245521
245580
245581
245642
245666
245682
245707
245746
245748
245755
245898
245908
245990
246000
246009
246019
246029
246033
246041
246139
246177
246181
246222
246246
246247
246248
246254
246256
246373
246394
246401
246483
246485
246488
246504
246510
246547
246548
246591
246693
246695
246729
246745
246781
246802
246820
246833
246858
246868
246886
246935
246946
246947
246984
247013
247052
247096
247098
247115
247144
247159
247160
247161
247172
247173
247235
247238
247260
247280
247349
247351
247398
247413
247435
247458
247471
247485
247522
247525
247534
247551
247556
247766
247801
247806
247895
247900
247908
247909
247910
247911
247912
247986
247999
248001
248002
248003
248006
248022
248030
248031
248042
248043
248044
248057
248065
248066
248067
248110
248111
248119
248138
248227
248234
248240
248268
248269
248270
248271
248297
248322
248343
248345
248375
248423
248427
248431
248483
248486
248507
248551
248552
248553
248558
248562
248664
248718
248755
248782
248783
248784
248785
248787
248789
248790
248791
248797
248809
248836
248850
248935
248962
248983
249005
249036
249066
249072
249103
249106
249138
249153
249160
249191
249230
249234
249249
249263
249281
249292
249294
249308
249312
249316
249373
249399
249404
249407
249415
249420
249421
249425
249464
249465
249476
249496
249550
249574
249576
249612
249620
249621
249623
249657
249689
249692
249695
249706
249792
249793
249794
249795
249803
249804
249806
249808
249878
249880
249913
249962
249981
250020
250110
250113
250129
250285
250317
250463
250501
250510
250513
250540
250590
250609
250610
250611
250612
250613
250615
250619
250627
250628
250685
250792
250806
250807
250849
250881
250886
250892
250894
250895
250896
250897
250898
250901
250908
250952
250960
250972
251037
251045
251046
251066
251069
251130
251132
251133
251162
251168
251169
251171
251180
251203
251320
251324
251325
251326
251348
251356
251393
251423
251441
251452
251461
251464
251467
251500
251512
251523
251543
251545
251585
251650
251660
251795
251810
251826
251864
251885
251948
251985
252019
252072
252078
252115
252117
252135
252144
252150
252167
252303
252304
252345
252348
252361
252363
252375
252426
252458
252473
252484
252490
252503
252504
252507
252510
252514
252515
252529
252536
252619
252629
252640
252650
252703
252736
252820
252825
252834
252876
252910
252931
252933
252942
252996
252997
253004
253006
253030
253031
253056
253080
253131
253169
253202
253235
253358
253360
253364
253369
253551
253554
253555
253556
253557
253558
253572
253609
253627
253628
253633
253634
253635
253636
253637
253642
253669
253681
253687
253716
253721
253768
253823
253865
253929
253981
253985
254000
254173
254187
254209
254228
254346
254356
254357
254358
254360
254362
254363
254364
254365
254366
254367
254370
254371
254528
254589
254624
254642
254671
254673
254678
254679
254680
254682
254683
254702
254719
254726
254817
254824
254842
254847
254944
254945
255013
255089
255132
255136
255137
255138
255161
255163
255164
255165
255169
255170
255171
255172
255173
255174
255175
255176
255177
255178
255184
255186
255188
255189
255212
255226
255280
255293
255303
255310
255314
255327
255375
255405
255437
255457
255495
255523
255552
255553
255563
255564
255566
255576
255581
255610
255645
255734
255739
255741
255752
255759
255787
255799
255808
255812
255817
255830
255833
255865
255886
255892
255924
255940
255943
256061
256062
256076
256177
256178
256188
256210
256220
256353
256393
256433
256439
256442
256494
256515
256523
256524
256529
256531
256533
256539
256540
256541
256542
256543
256544
256545
256550
256553
256554
256555
256622
256623
256637
256638
256698
256709
256747
256748
256846
256850
256857
256859
256862
256872
256892
256895
256898
256899
256934
256939
256979
257014
257067
257110
257125
257144
257153
257163
257172
257219
257221
257223
257232
257260
257312
257322
257326
257369
257411
257437
257451
257493
257532
257578
257588
257589
257688
257689
257690
257691
257692
257693
257694
257695
257696
257704
257728
257729
257755
257765
257841
257898
257989
258013
258104
258111
258112
258144
258161
258171
258177
258181
258244
258251
258252
258254
258270
258298
258313
258373
258424
258465
258469
258517
258525
258528
258532
258548
258576
258599
258636
258637
258639
258658
258659
258669
258670
258671
258672
258675
258711
258741
258752
258753
258790
258812
258825
258843
258844
258849
259050
259057
259070
259073
259088
259101
259106
259116
259170
259225
259281
259288
259292
259297
259305
259360
259367
259368
259369
259370
259371
259372
259373
259374
259375
259376
259377
259386
259408
259421
259536
259549
259553
259607
259641
259663
259708
259883
259923
259961
259964
259973
260039
260042
260050
260076
260133
260138
260150
260151
260152
260164
260248
260284
260285
260293
260294
260475
260479
260501
260570
260572
260613
260650
260664
260698
260707
260724
260733
260734
260735
260746
260747
260751
260752
260753
260754
260755
260756
260757
260758
260759
260760
260840
260853
260854
260855
260874
260880
260905
260942
260955
260962
260982
261038
261066
261097
261245
261246
261253
261261
261262
261279
261306
261330
261332
261336
261355
261361
261397
261436
261466
261474
261514
261521
261529
261530
261543
261544
261550
261570
261572
261581
261622
261642
261659
261664
261665
261675
261684
261702
261726
261758
261765
261767
261768
261769
261782
261788
261807
261813
261820
261832
261834
261848
261862
261866
261870
261875
261889
261892
261896
261900
261901
261902
261904
261912
261917
261918
261926
261927
261945
261949
261954
261961
261962
261963
261964
261975
261977
261984
261985
261986
261989
262077
262099
262104
262105
262106
262112
262125
262131
262135
262147
262148
262150
262158
262183
262191
262209
262226
262229
262235
262244
262251
262252
262255
262256
262257
262262
262263
262265
262278
262286
262294
262300
262308
262311
262330
262354
262356
262404
262453
262455
262456
262457
262467
262473
262502
262535
262539
262565
262567
262577
262595
262614
262628
262629
262630
262639
262640
262647
262676
262679
262680
262681
262710
262711
262714
262729
262743
262754
262756
262757
262760
262763
262771
262775
262796
262800
262806
262816
262819
262821
262845
262868
262886
262962
262973
262995
263009
263014
263017
263024
263034
263047
263057
263094
263095
263097
263100
263102
263103
263104
263105
263120
263128
263129
263130
263131
263144
263145
263146
263178
263225
263227
263268
263289
263297
263299
263311
263313
263315
263316
263336
263342
263346
263347
263372
263373
263395
263396
263399
263402
263406
263412
263425
263428
263433
263437
263444
263452
263454
263458
263459
263462
263464
263465
263466
263467
263468
263514
263517
263531
263553
263583
263605
263606
263615
263622
263626
263640
263675
263679
263682
263687
263696
263711
263731
263732
263733
263734
263743
263745
263798
263836
263842
263853
263855
263865
263873
263875
263877
263879
263880
263881
263882
263883
263884
263885
263886
263887
263888
263890
263893
263894
263895
263896
263897
263898
263899
263900
263901
263902
263903
263904
263907
263913
263915
263920
263921
263922
263923
263924
263925
263926
263929
263933
263955
263977
263983
263985
263999
264020
264062
264066
264070
264083
264088
264103
264109
264122
264153
264157
264190
264198
264216
264217
264261
264272
264287
264314
264317
264332
264357
264443
264528
264592
264611
264657
264663
264681
264686
264704
264713
264717
264740
264760
264764
264783
264787
264812
264814
264912
264918
264945
264947
264954
264964
264975
264978
264982
264983
264985
264986
264994
265012
265015
265021
265025
265036
265041
265058
265134
265149
265173
265212
265221
265226
265234
265292
265308
265327
265338
265394
265416
265422
265438
265449
265481
265482
265488
265505
265530
265552
265584
265593
265594
265645
265650
265651
265663
265664
265665
265666
265667
265668
265669
265670
265671
265672
265674
265701
265704
265710
265714
265716
265717
265722
265730
265748
265763
265770
265772
265773
265791
265792
265803
265805
265809
265831
265832
265874
265879
265925
265950
265951
265976
265979
266011
266031
266035
266037
266038
266102
266112
266122
266126
266145
266152
266156
266157
266170
266188
266198
266205
266211
266273
266274
266290
266296
266304
266344
266354
266359
266395
266407
266427
266459
266474
266476
266540
266542
266551
266573
266583
266593
266596
266599
266600
266602
266603
266604
266608
266622
266624
266632
266661
266685
266691
266704
266716
266720
266731
266735
266758
266762
266794
266800
266801
266822
266834
266836
266840
266841
266874
266887
266889
266891
266895
266899
266901
266906
266908
266912
266916
266926
266928
266949
266964
266973
267091
267112
267142
267143
267158
267160
267161
267194
267196
267230
267233
267249
267250
267253
267258
267285
267297
267312
267328
267329
267363
267377
267410
267427
267449
267465
267467
267471
267496
267511
267512
267580
267584
267621
267667
267668
267694
267711
267713
267714
267753
267754
267755
267802
267810
267813
267849
267850
267862
267883
267884
267892
267902
267924
267932
267935
267945
267950
267951
267999
268011
268012
268013
268026
268029
268032
268041
268082
268095
268096
268105
268118
268131
268139
268140
268141
268158
268159
268160
268164
268169
268171
268183
268190
268220
268222
268247
268287
268295
268296
268314
268336
268382
268439
268441
268444
268496
268497
268514
268536
268572
268580
268641
268651
268663
268679
268703
268707
268708
268723
268732
268752
268760
268761
268770
268789
268790
268791
268792
268793
268794
268798
268839
268927
268929
268963
268975
269006
269033
269038
269060
269061
269062
269107
269110
269113
269115
269118
269119
269120
269121
269123
269124
269167
269193
269194
269196
269204
269211
269222
269233
269240
269243
269246
269268
269293
269324
269330
269336
269338
269379
269389
269426
269451
269472
269484
269487
269508
269526
269542
269548
269550
269554
269555
269578
269581
269608
269619
269621
269628
269648
269687
269690
269694
269704
269716
269718
269732
269774
269782
269822
269885
269887
269899
269906
269908
269966
269967
270010
270013
270019
270042
270067
270068
270071
270096
270127
270156
270213
270214
270222
270253
270257
270258
270267
270276
270285
270314
270335
270353
270391
270456
270473
270495
270511
270523
270543
270547
270552
270558
270568
270626
270629
270661
270674
270722
270731
270747
270785
270786
270795
270809
270810
270811
270823
270838
270851
270865
270872
270874
270906
270908
270933
270938
270940
270966
270968
270984
270988
270990
270992
270993
271034
271041
271061
271064
271073
271135
271144
271165
271182
271184
271200
271230
271238
271263
271279
271284
271289
271295
271356
271372
271403
271408
271419
271427
271431
271437
271477
271479
271501
271502
271507
271512
271518
271595
271623
271627
271628
271682
271698
271700
271701
271720
271742
271744
271749
271790
271808
271809
271844
271846
271849
271854
271863
271872
271876
271881
271882
271888
271889
271890
271933
271945
271949
271959
271980
271983
271997
271999
272007
272061
272068
272077
272083
272084
272085
272089
272119
272141
272159
272165
272166
272179
272187
272211
272214
272215
272271
272288
272315
272316
272318
272319
272320
272321
272322
272324
272325
272326
272328
272332
272333
272394
272451
272468
272482
272501
272516
272517
272528
272534
272538
272545
272546
272547
272552
272558
272575
272601
272610
272611
272641
272660
272661
272663
272670
272678
272679
272708
272723
272725
272729
272731
272732
272733
272734
272735
272736
272737
272738
272739
272742
272744
272752
272758
272818
272823
272824
272827
272832
272833
272834
272835
272878
272883
272890
272913
272916
273000
273016
273066
273068
273087
273099
273111
273116
273175
273186
273188
273194
273207
273231
273247
273302
273312
273319
273327
273335
273341
273342
273344
273346
273362
273417
273505
273621
273707
273711
273713
273747
273754
273766
273778
273787
273801
273802
273804
273851
273875
273886
273887
273896
273908
273913
273927
273938
273962
273974
273977
273991
273992
273995
274008
274058
274064
274066
274076
274117
274126
274255
274257
274277
274290
274297
274424
274443
274513
274547
274655
274660
274662
274736
274738
274739
274757
274786
274793
274816
274833
274863
274887
274895
274908
274919
274925
274937
274997
275007
275023
275030
275079
275165
275188
275252
275277
275283
275346
275457
275477
275504
275508
275517
275546
275561
275600
275632
275646
275672
275680
275736
275746
275765
275766
275767
275768
275844
275849
275862
275864
275942
275956
276030
276124
276137
276192
276251
276264
276293
276348
276349
276350
276351
276352
276353
276363
276382
276413
276417
276431
276469
276476
276485
276512
276523
276553
276563
276564
276568
276571
276592
276596
276620
276625
276634
276674
276675
276691
276693
276698
276701
276704
276705
276758
276783
276788
276816
276818
276839
276847
276848
276854
276855
276857
276860
276876
276884
276887
276919
276935
276949
276985
277000
277017
277051
277090
277095
277106
277107
277111
277125
277157
277165
277169
277204
277235
277238
277268
277284
277296
277367
277376
277380
277418
277475
277481
277482
277483
277498
277508
277509
277536
277537
277621
277629
277637
277670
277671
277719
277722
277724
277727
277729
277809
277810
277850
277851
277876
277885
277917
277938
277940
277942
277950
278114
278133
278138
278144
278145
278146
278147
278148
278149
278150
278151
278164
278176
278177
278196
278197
278198
278199
278204
278215
278216
278217
278220
278228
278303
278376
278392
278426
278427
278428
278430
278435
278436
278437
278440
278442
278445
278446
278447
278464
278465
278467
278468
278469
278470
278474
278479
278484
278487
278542
278568
278583
278590
278592
278597
278598
278603
278610
278641
278643
278680
278684
278708
278770
278827
278850
278851
278858
278859
278860
278864
278867
278896
278897
278899
278909
278962
278993
278994
278997
279002
279007
279014
279015
279016
279029
279041
279056
279064
279092
279138
279142
279149
279191
279197
279210
279213
279215
279221
279222
279223
279228
279231
279234
279285
279290
279291
279295
279296
279329
279425
279426
279456
279470
279477
279500
279508
279511
279513
279514
279526
279548
279594
279595
279659
279674
279713
279715
279797
279800
279825
279830
279836
279841
279853
279855
279859
279867
279920
279939
279946
279948
279955
279958
279962
279963
279964
279965
279966
279967
279968
279969
279970
279971
279972
279973
279974
279975
279976
279977
279978
279979
279980
279981
279982
279983
279984
279985
279986
279987
279993
280020
280114
280115
280134
280135
280137
280139
280140
280141
280142
280143
280144
280145
280146
280147
280151
280152
280155
280157
280158
280159
280191
280255
280267
280282
280286
280287
280292
280320
280321
280328
280332
280335
280367
280374
280378
280422
280511
280546
280554
280617
280652
280671
280698
280705
280711
280713
280750
280759
280763
280796
280803
280805
280824
280831
280857
280902
280939
280943
280946
281011
281022
281057
281058
281059
281060
281065
281081
281082
281083
281090
281116
281174
281177
281180
281189
281192
281198
281202
281221
281249
281292
281323
281340
281370
281401
281422
281428
281439
281442
281449
281459
281481
281490
281514
281533
281539
281559
281564
281566
281568
281569
281579
281582
281591
281608
281623
281624
281637
281638
281639
281642
281644
281664
281668
281697
281710
281717
281718
281755
281758
281774
281779
281785
281802
281878
281897
281912
281913
281914
281918
281919
281921
281922
281924
281925
281926
282007
282037
282041
282045
282046
282047
282054
282056
282057
282058
282059
282061
282071
282072
282074
282076
282077
282078
282087
282099
282121
282163
282230
282243
282256
282293
282295
282308
282337
282346
282368
282403
282412
282422
282429
282443
282445
282446
282447
282448
282449
282456
282462
282472
282477
282479
282483
282495
282501
282513
282516
282518
282545
282555
282565
282608
282615
282626
282643
282667
282702
282724
282745
282764
282782
282783
282784
282785
282786
282788
282789
282790
282791
282792
282793
282794
282795
282849
282852
282854
282855
282857
282861
282871
282873
282888
282889
282926
282934
282941
282943
282945
282976
282979
282980
282981
282982
282988
282995
283011
283012
283043
283073
283078
283099
283114
283121
283154
283158
283161
283167
283178
283179
283182
283183
283194
283205
283211
283216
283229
283266
283285
283290
283293
283321
283364
283371
283386
283393
283412
283419
283421
283426
283488
283506
283508
283539
283540
283543
283544
283546
283581
283609
283650
283659
283689
283735
283747
283770
283772
283773
283782
283836
283853
283861
283863
283864
283865
283866
283878
283904
283994
284020
284021
284028
284031
284067
284085
284088
284096
284135
284181
284192
284203
284204
284212
284214
284226
284227
284229
284237
284274
284279
284281
284348
284355
284373
284389
284394
284396
284412
284473
284505
284523
284529
284546
284550
284580
284653
284654
284664
284668
284673
284712
284713
284714
284715
284720
284734
284738
284739
284740
284751
284804
284832
284851
284873
284875
284892
284902
284907
284925
285049
285112
285122
285168
285189
285239
285245
285259
285260
285276
285288
285290
285296
285298
285299
285306
285327
285328
285332
285333
285339
285345
285346
285362
285374
285402
285433
285459
285461
285462
285465
285466
285467
285468
285469
285470
285472
285481
285490
285493
285502
285561
285562
285571
285581
285627
285644
285673
285682
285683
285685
285686
285688
285758
285797
285824
285825
285834
285839
285840
285843
285845
285854
285857
285860
285972
285975
285986
285993
286016
286060
286075
286097
286099
286118
286125
286133
286145
286148
286183
286194
286213
286219
286224
286250
286252
286264
286277
286292
286301
286306
286311
286326
286327
286329
286334
286337
286339
286342
286352
286366
286367
286368
286393
286394
286399
286405
286416
286450
286452
286460
286461
286464
286467
286468
286476
286482
286483
286488
286505
286515
286535
286549
286578
286583
286585
286621
286633
286635
286653
286666
286676
286720
286744
286747
286750
286760
286761
286763
286775
286777
286778
286828
286832
286833
286834
286835
286853
286855
286892
286930
286937
286965
286979
287014
287023
287040
287046
287082
287085
287087
287088
287094
287095
287098
287099
287164
287171
287186
287188
287189
287190
287191
287192
287193
287195
287196
287216
287226
287275
287309
287338
287345
287354
287363
287401
287403
287417
287432
287441
287443
287446
287449
287455
287496
287616
287678
287679
287727
287741
287759
287763
287815
287833
287835
287842
287855
287878
287888
287892
287916
287931
287935
287941
287942
287945
287946
287947
287989
288033
288066
288076
288082
288114
288154
288157
288158
288159
288163
288164
288165
288166
288188
288207
288214
288238
288252
288261
288324
288341
288367
288386
288387
288390
288394
288396
288403
288420
288453
288462
288482
288500
288534
288556
288573
288587
288710
288716
288746
288763
288776
288779
288783
288784
288787
288828
288855
288892
288897
288910
288912
288918
288921
288924
288976
289008
289016
289020
289027
289035
289037
289040
289057
289069
289112
289125
289146
289168
289171
289210
289219
289221
289223
289230
289245
289266
289272
289283
289308
289313
289323
289324
289343
289380
289411
289438
289440
289449
289487
289602
289606
289611
289612
289630
289632
289637
289651
289657
289713
289714
289715
289727
289731
289851
289854
289858
289859
289860
289861
289862
289863
289864
289865
289866
289867
289868
289869
289882
289892
289900
289923
289935
289969
289970
289980
289983
290000
290009
290033
290036
290041
290042
290051
290057
290058
290131
290149
290155
290156
290227
290233
290269
290286
290287
290296
290297
290351
290358
290377
290409
290441
290452
290455
290474
290475
290481
290576
290591
290704
290705
290730
290733
290734
290739
290743
290744
290774
290786
290797
290813
290815
290865
290868
290875
290879
290886
290899
290902
290924
290944
290947
291008
291036
291045
291068
291105
291124
291144
291151
291167
291174
291209
291215
291218
291224
291258
291263
291264
291288
291292
291294
291298
291307
291312
291313
291314
291355
291364
291420
291465
291470
291478
291479
291496
291515
291546
291556
291565
291567
291578
291586
291661
291662
291683
291685
291748
291749
291750
291759
291771
291810
291837
291838
291854
291860
291881
291898
291901
291927
291929
291937
291944
291945
291946
291948
291961
291969
291980
291986
291990
291995
291996
292000
292006
292017
292044
292047
292059
292080
292122
292158
292170
292198
292203
292205
292218
292237
292238
292246
292358
292372
292375
292376
292378
292380
292381
292383
292384
292386
292388
292389
292417
292422
292450
292474
292481
292514
292568
292575
292636
292687
292732
292747
292754
292776
292777
292794
292817
292828
292846
292855
292868
292873
292878
292882
292907
292908
292910
292919
292922
292933
292955
293003
293012
293014
293030
293035
293045
293073
293082
293103
293106
293107
293108
293109
293116
293125
293146
293150
293224
293258
293262
293265
293267
293268
293291
293400
293417
293433
293435
293441
293457
293461
293500
293510
293511
293515
293521
293534
293539
293541
293544
293551
293554
293597
293601
293640
293665
293673
293674
293675
293683
293691
293694
293706
293717
293728
293732
293788
293805
293865
293879
293893
293902
293911
293917
293922
293930
293931
293935
293956
293986
294001
294020
294069
294085
294086
294088
294094
294096
294098
294099
294123
294127
294130
294133
294134
294135
294136
294142
294247
294266
294315
294317
294340
294367
294397
294436
294454
294466
294467
294476
294498
294534
294591
294632
294669
294704
294739
294757
294763
294772
294786
294790
294797
294799
294806
294832
294834
294877
294903
294904
294907
294920
294921
294922
294929
294966
294996
295036
295066
295114
295119
295125
295299
295313
295315
295337
295373
295377
295381
295386
295390
295392
295396
295409
295446
295492
295501
295506
295508
295512
295513
295514
295519
295529
295531
295535
295539
295566
295568
295587
295594
295627
295630
295641
295652
295849
295884
295915
295917
295958
295983
296001
296164
296171
296198
296246
296295
296395
296429
296464
296482
296487
296515
296522
296531
296585
296586
296588
296602
296626
296634
296689
296707
296724
296730
296784
296791
296862
296868
296995
297011
297013
297093
297094
297151
297153
297155
297165
297201
297234
297287
297364
297365
297368
297369
297370
297371
297374
297380
297383
297386
297407
297432
297448
297453
297536
297551
297553
297574
297657
297673
297678
297777
297817
297891
297908
297910
297962
297969
298025
298194
298207
298323
298341
298356
298412
298413
298421
298436
298440
298441
298442
298443
298608
298661
298722
298741
298755
298769
298839
298840
298872
298883
298887
298914
298933
298935
298940
298944
298954
298995
299002
299075
299078
299083
299106
299179
299199
299220
299221
299231
299234
299239
299241
299243
299245
299288
299294
299298
299301
299346
299380
299381
299400
299449
299475
299488
299571
299576
299583
299584
299624
299685
299699
299720
299724
299725
299726
299731
299732
299739
299744
299745
299747
299748
299749
299752
299754
299757
299759
299760
299762
299773
299774
299775
299783
299792
299794
299797
299800
299803
299807
299812
299815
299816
299834
299835
299838
299848
299854
299856
299857
299859
299861
299862
299863
299864
299878
299883
299893
299896
299898
299901
299904
299905
299907
299918
299922
299925
299927
299929
299931
299934
299935
299936
299939
299941
299948
299952
299953
299954
299957
299958
299960
299961
299964
299973
299976
299978
299979
299980
299982
299991
299993
299995
299999
300001
300010
300013
300018
300023
300024
300027
300039
300040
300051
300052
300056
300060
300062
300071
300076
300081
300083
300084
300088
300090
300093
300098
300101
300110
300114
300115
300117
300118
300120
300134
300147
300150
300156
300174
300175
300177
300179
300192
300202
300203
300205
300206
300207
300209
300213
300214
300215
300216
300217
300219
300224
300226
300231
300237
300243
300245
300248
300258
300264
300273
300274
300278
300281
300282
300288
300292
300294
300295
300300
300301
300302
300308
300309
300311
300313
300316
300319
300320
300325
300326
300327
300341
300342
300343
300347
300357
300360
300362
300373
300376
300380
300382
300384
300395
300399
300401
300402
300403
300404
300405
300407
300408
300432
300447
300450
300452
300453
300468
300474
300476
300483
300496
300498
300499
300502
300506
300509
300513
300516
300517
300518
300527
300529
300533
300538
300544
300547
300548
300549
300550
300551
300558
300562
300566
300567
300568
300570
300571
300583
300585
300588
300589
300596
300598
300600
300605
300606
300607
300610
300622
300628
300630
300634
300635
300636
300637
300653
300658
300659
300660
300662
300668
300669
300671
300675
300695
300697
300704
300705
300706
300707
300715
300734
300739
300747
300752
300753
300755
300759
300769
300774
300776
300779
300784
300789
300793
300796
300797
300804
300812
300814
300825
300826
300827
300829
300851
300862
300865
300867
300870
300892
300893
300906
300913
300922
300927
300932
300941
300953
300966
300970
300971
300972
300974
300975
300976
300977
300979
300985
300989
301001
301002
301004
301005
301006
301007
301008
301012
301013
301014
301017
301018
301019
301029
301031
301046
301047
301053
301057
301058
301059
301060
301064
301068
301069
301083
301086
301091
301093
301095
301100
301113
301114
301116
301117
301120
301142
301144
301145
301175
301176
301184
301190
301196
301214
301222
301224
301232
301241
301244
301246
301251
301265
301270
301279
301285
301295
301303
301305
301306
301307
301315
301317
301320
301327
301330
301334
301338
301346
301347
301351
301366
301371
301372
301374
301375
301376
301388
301397
301398
301404
301409
301427
301428
301433
301440
301441
301442
301454
301456
301457
301462
301464
301466
301473
301476
301482
301483
301485
301501
301506
301521
301523
301526
301527
301528
301536
301539
301544
301552
301557
301574
301576
301598
301600
301605
301612
301621
301628
301631
301638
301645
301646
301661
301665
301666
301679
301684
301685
301690
301700
301705
301708
301714
301715
301717
301724
301726
301728
301729
301730
301732
301735
301740
301746
301756
301760
301769
301771
301773
301795
301798
301799
301801
301808
301827
301837
301846
301855
301863
301876
301877
301884
301885
301891
301895
301897
301902
301903
301921
301934
301940
301941
301952
301953
301956
301962
301963
301968
301982
301983
301984
301988
301992
301995
302004
302007
302009
302015
302021
302022
302025
302028
302032
302034
302036
302051
302063
302064
302069
302086
302092
302095
302099
302100
302103
302105
302106
302108
302110
302115
302118
302124
302126
302130
302144
302153
302155
302165
302168
302169
302170
302174
302184
302185
302186
302187
302188
302190
302191
302209
302237
302252
302253
302261
302262
302265
302268
302271
302272
302273
302274
302275
302283
302286
302291
302301
302306
302309
302312
302316
302317
302322
302323
302327
302329
302346
302356
302357
302360
302363
302364
302366
302373
302379
302386
302387
302389
302392
302394
302395
302423
302425
302431
302432
302444
302452
302469
302475
302476
302479
302486
302487
302495
302501
302502
302507
302509
302510
302531
302532
302533
302538
302540
302553
302572
302575
302577
302635
302642
302649
302652
302660
302661
302666
302693
302707
302716
302725
302746
302749
302750
302755
302759
302761
302773
302774
302776
302781
302787
302790
302792
302794
302803
302807
302819
302824
302825
302835
302842
302853
302855
302865
302869
302872
302874
302878
302879
302884
302887
302888
302893
302897
302899
302908
302912
302917
302928
302934
302943
302970
302974
302977
302978
302979
302985
302987
302990
302994
302995
302996
302998
303006
303013
303015
303018
303020
303024
303025
303033
303038
303043
303044
303048
303049
303050
303051
303056
303060
303067
303071
303077
303080
303081
303082
303086
303091
303095
303096
303101
303106
303120
303125
303127
303129
303131
303137
303141
303148
303149
303151
303153
303156
303159
303161
303162
303164
303168
303187
303188
303196
303197
303210
303213
303234
303237
303239
303249
303252
303254
303257
303280
303281
303324
303338
303340
303348
303354
303360
303362
303370
303374
303375
303378
303379
303380
303392
303393
303402
303413
303428
303431
303432
303436
303444
303447
303448
303450
303451
303452
303453
303455
303463
303468
303471
303473
303491
303492
303497
303498
303500
303513
303520
303540
303544
303545
303547
303553
303561
303576
303588
303589
303601
303602
303620
303680
303682
303683
303684
303685
303686
303688
303695
303707
303709
303714
303716
303718
303719
303722
303723
303727
303730
303733
303745
303748
303758
303787
303793
303797
303799
303800
303801
303803
303804
303807
303816
303829
303830
303837
303841
303851
303855
303859
303865
303866
303868
303871
303872
303873
303885
303887
303894
303896
303899
303907
303931
303932
303961
303967
303968
303970
303973
303976
303994
303998
303999
304004
304023
304026
304030
304035
304036
304039
304041
304044
304045
304053
304062
304072
304079
304081
304082
304094
304104
304105
304107
304116
304118
304126
304127
304131
304140
304159
304161
304163
304168
304174
304175
304177
304182
304183
304189
304194
304204
304211
304216
304217
304233
304243
304245
304247
304253
304254
304262
304264
304276
304278
304280
304282
304289
304292
304293
304298
304303
304310
304312
304316
304318
304319
304320
304336
304344
304345
304357
304374
304378
304386
304393
304398
304416
304425
304433
304435
304445
304447
304453
304454
304459
304460
304470
304471
304475
304477
304479
304488
304493
304494
304499
304501
304502
304511
304518
304520
304521
304527
304528
304529
304537
304539
304544
304546
304548
304549
304560
304578
304580
304588
304590
304596
304599
304603
304605
304609
304612
304620
304621
304634
304637
304661
304664
304676
304681
304686
304689
304695
304697
304698
304712
304713
304717
304727
304734
304735
304739
304760
304767
304773
304777
304778
304779
304781
304782
304783
304785
304786
304788
304789
304790
304792
304802
304803
304810
304811
304812
304821
304825
304826
304827
304837
304839
304840
304843
304845
304849
304859
304864
304865
304873
304880
304883
304884
304892
304893
304897
304911
304928
304929
304930
304931
304932
304936
304946
304947
304956
304958
304976
305014
305017
305023
305027
305028
305033
305037
305039
305041
305042
305043
305044
305045
305052
305062
305086
305088
305091
305103
305104
305107
305109
305111
305116
305120
305122
305127
305128
305129
305132
305136
305137
305140
305144
305148
305151
305156
305157
305186
305188
305189
305202
305204
305216
305222
305223
305233
305234
305235
305238
305244
305246
305250
305251
305252
305270
305271
305276
305277
305282
305287
305290
305303
305324
305326
305328
305346
305354
305360
305368
305369
305380
305383
305386
305389
305407
305409
305410
305415
305416
305420
305432
305433
305440
305447
305448
305449
305451
305458
305460
305480
305492
305493
305501
305504
305507
305508
305509
305513
305525
305530
305531
305533
305537
305556
305559
305563
305567
305573
305577
305579
305597
305606
305624
305626
305630
305634
305647
305648
305661
305662
305663
305674
305687
305690
305692
305707
305716
305717
305718
305719
305720
305740
305753
305764
305765
305766
305769
305776
305785
305792
305802
305834
305836
305840
305841
305855
305863
305864
305865
305873
305876
305884
305898
305915
305923
305925
305929
305934
305938
305939
305940
305941
305965
305966
305968
305970
305974
305975
305980
305982
306009
306024
306025
306029
306038
306043
306045
306068
306071
306072
306075
306076
306079
306084
306085
306086
306087
306088
306090
306091
306096
306099
306109
306111
306114
306115
306121
306128
306133
306138
306140
306144
306147
306156
306157
306159
306163
306168
306176
306187
306190
306203
306206
306210
306216
306217
306218
306220
306221
306223
306225
306226
306227
306228
306229
306231
306234
306237
306239
306245
306272
306291
306304
306308
306320
306322
306323
306336
306341
306342
306352
306354
306357
306358
306360
306383
306385
306386
306389
306398
306401
306402
306403
306405
306406
306407
306408
306409
306410
306419
306420
306421
306435
306441
306448
306461
306464
306470
306474
306479
306485
306489
306492
306508
306521
306522
306538
306543
306547
306548
306555
306559
306567
306577
306581
306598
306607
306627
306634
306660
306663
306673
306685
306689
306703
306706
306710
306711
306712
306730
306733
306734
306743
306747
306752
306757
306760
306762
306769
306796
306797
306806
306814
306815
306816
306824
306830
306831
306845
306848
306866
306875
306880
306881
306887
306890
306891
306895
306901
306905
306906
306907
306920
306927
306928
306929
306937
306940
306960
306961
306962
306965
306967
306969
306972
306975
306989
306990
306992
306993
307006
307012
307013
307017
307018
307027
307028
307041
307049
307055
307060
307061
307066
307069
307070
307076
307082
307088
307089
307090
307094
307103
307108
307114
307129
307145
307146
307165
307179
307182
307183
307186
307189
307192
307193
307195
307214
307225
307229
307231
307240
307250
307253
307268
307272
307273
307274
307281
307284
307285
307306
307309
307318
307320
307331
307332
307341
307349
307353
307356
307359
307362
307364
307365
307367
307372
307373
307377
307386
307389
307391
307393
307407
307409
307414
307424
307429
307446
307453
307455
307459
307462
307465
307468
307471
307472
307474
307476
307486
307491
307505
307507
307514
307515
307519
307530
307536
307537
307539
307557
307559
307564
307565
307567
307569
307571
307573
307574
307575
307577
307580
307582
307585
307587
307588
307589
307591
307595
307611
307612
307617
307622
307624
307631
307632
307633
307636
307640
307649
307668
307672
307674
307675
307677
307689
307693
307695
307700
307701
307702
307704
307728
307732
307734
307735
307737
307740
307741
307742
307755
307757
307774
307780
307784
307789
307797
307799
307804
307810
307812
307815
307826
307828
307830
307832
307833
307845
307848
307851
307875
307876
307880
307881
307882
307885
307887
307895
307900
307911
307933
307934
307939
307940
307950
307951
307960
307972
307973
307979
307980
307984
307985
307988
307990
307999
308004
308019
308022
308023
308025
308029
308030
308038
308039
308042
308050
308066
308076
308079
308081
308084
308087
308091
308094
308096
308103
308110
308118
308119
308142
308144
308145
308148
308154
308156
308159
308163
308164
308180
308183
308185
308187
308191
308193
308199
308203
308208
308210
308215
308246
308248
308251
308252
308253
308254
308259
308260
308269
308274
308275
308276
308280
308281
308282
308283
308293
308301
308305
308309
308317
308333
308337
308347
308348
308352
308357
308363
308365
308374
308383
308417
308418
308420
308421
308422
308428
308430
308431
308442
308454
308456
308457
308461
308470
308473
308474
308481
308485
308493
308496
308501
308502
308503
308504
308505
308506
308507
308511
308514
308518
308522
308523
308529
308530
308533
308544
308560
308591
308597
308608
308611
308623
308628
308638
308639
308640
308648
308652
308658
308659
308672
308683
308685
308709
308715
308717
308723
308724
308726
308728
308731
308741
308747
308748
308758
308763
308764
308772
308774
308782
308783
308784
308787
308788
308790
308792
308793
308795
308800
308801
308803
308806
308809
308811
308827
308836
308843
308844
308848
308851
308857
308858
308867
308868
308876
308878
308880
308884
308888
308923
308934
308948
308952
308954
308959
308969
308971
308974
308978
308979
308980
308982
308984
308986
308987
308990
308993
308999
309011
309028
309029
309031
309052
309060
309066
309073
309074
309081
309095
309105
309106
309107
309126
309132
309134
309149
309155
309159
309160
309162
309164
309166
309169
309171
309172
309173
309178
309181
309186
309189
309191
309193
309196
309198
309208
309211
309212
309219
309220
309225
309226
309227
309228
309231
309232
309238
309241
309243
309250
309259
309266
309267
309268
309269
309270
309274
309276
309277
309278
309279
309283
309292
309293
309296
309304
309305
309306
309307
309312
309320
309322
309324
309327
309328
309329
309330
309334
309340
309346
309363
309364
309365
309367
309369
309372
309373
309376
309384
309391
309397
309399
309401
309405
309414
309426
309433
309442
309457
309465
309472
309473
309474
309476
309479
309486
309489
309493
309494
309496
309499
309503
309522
309524
309526
309534
309535
309537
309543
309554
309561
309564
309566
309569
309570
309576
309586
309592
309593
309594
309606
309608
309618
309628
309641
309658
309665
309702
309705
309707
309708
309713
309715
309717
309726
309728
309729
309730
309731
309732
309740
309743
309749
309752
309753
309762
309763
309767
309777
309780
309786
309787
309790
309794
309796
309798
309799
309800
309806
309807
309808
309821
309825
309826
309830
309838
309839
309853
309856
309869
309899
309911
309912
309920
309921
309922
309923
309927
309944
309957
309961
309968
309972
309980
310007
310010
310017
310018
310024
310042
310045
310046
310048
310049
310050
310053
310054
310055
310079
310087
310093
310117
310118
310120
310147
310149
310157
310158
310159
310160
310164
310171
310172
310173
310190
310196
310213
310219
310234
310235
310241
310245
310257
310258
310261
310263
310279
310280
310281
310283
310293
310294
310295
310296
310299
310306
310310
310321
310325
310334
310347
310351
310354
310356
310361
310368
310372
310374
310375
310376
310383
310391
310402
310419
310420
310423
310429
310435
310437
310440
310443
310453
310464
310486
310490
310491
310492
310495
310502
310504
310508
310511
310517
310527
310531
310534
310537
310539
310552
310561
310563
310565
310566
310572
310574
310577
310590
310596
310598
310604
310605
310607
310611
310612
310614
310618
310622
310624
310633
310644
310653
310654
310662
310674
310678
310687
310694
310695
310702
310707
310708
310718
310719
310726
310739
310740
310745
310755
310774
310805
310807
310808
310809
310810
310811
310815
310822
310823
310826
310834
310841
310845
310847
310853
310856
310857
310858
310876
310882
310883
310884
310887
310888
310902
310916
310940
310941
310942
310943
310945
310951
310954
310962
310986
310998
310999
311001
311007
311046
311048
311077
311087
311100
311101
311107
311114
311115
311120
311121
311133
311134
311137
311142
311143
311146
311149
311151
311152
311154
311160
311171
311174
311180
311183
311184
311186
311191
311199
311225
311230
311238
311240
311243
311248
311255
311258
311259
311260
311265
311269
311270
311271
311274
311275
311285
311287
311290
311302
311304
311306
311314
311332
311334
311335
311344
311348
311350
311353
311356
311357
311363
311368
311370
311371
311386
311392
311395
311398
311410
311436
311447
311467
311468
311475
311477
311482
311483
311488
311489
311510
311522
311525
311530
311534
311536
311538
311539
311541
311542
311543
311555
311558
311565
311568
311571
311572
311581
311582
311587
311597
311598
311600
311604
311606
311609
311610
311612
311613
311615
311616
311618
311619
311620
311621
311623
311624
311644
311648
311650
311654
311659
311678
311680
311682
311686
311691
311694
311709
311712
311714
311717
311718
311722
311734
311744
311745
311747
311748
311749
311757
311759
311761
311766
311771
311773
311776
311779
311781
311791
311797
311798
311800
311803
311804
311856
311861
311871
311873
311886
311892
311893
311898
311899
311926
311930
311935
311942
311943
311944
311958
311966
311969
311970
311973
311977
311983
311984
311986
312004
312013
312016
312025
312026
312033
312046
312048
312049
312050
312051
312053
312054
312056
312057
312065
312068
312076
312077
312081
312084
312086
312088
312090
312092
312098
312113
312123
312124
312129
312138
312139
312142
312146
312152
312154
312155
312156
312158
312161
312163
312166
312167
312171
312176
312183
312185
312191
312194
312198
312200
312201
312202
312212
312213
312225
312226
312236
312238
312240
312251
312255
312257
312268
312271
312276
312294
312298
312303
312305
312311
312352
312353
312354
312355
312356
312357
312361
312363
312365
312412
312413
312415
312417
312419
312423
312428
312441
312443
312455
312469
312475
312483
312484
312486
312487
312495
312515
312520
312522
312523
312531
312532
312534
312535
312538
312540
312541
312548
312549
312551
312553
312554
312564
312565
312567
312574
312575
312576
312583
312587
312600
312601
312602
312603
312604
312606
312608
312609
312615
312619
312620
312629
312630
312632
312642
312646
312654
312669
312675
312686
312687
312691
312696
312697
312701
312709
312710
312711
312712
312713
312714
312719
312728
312731
312733
312734
312738
312751
312753
312756
312763
312764
312770
312771
312809
312812
312813
312815
312818
312822
312823
312830
312841
312843
312844
312854
312871
312882
312886
312890
312894
312905
312909
312911
312922
312925
312927
312930
312948
312949
312974
312981
312983
312988
312991
312997
312999
313003
313005
313009
313010
313014
313027
313031
313035
313039
313044
313047
313048
313055
313057
313065
313074
313078
313085
313086
313088
313092
313093
313096
313097
313099
313105
313106
313107
313108
313109
313110
313113
313121
313125
313126
313128
313131
313133
313140
313141
313142
313145
313148
313150
313155
313159
313162
313165
313172
313173
313183
313186
313187
313188
313189
313191
313194
313199
313200
313204
313205
313212
313220
313221
313228
313236
313239
313240
313241
313242
313243
313258
313260
313262
313263
313264
313265
313266
313271
313275
313279
313287
313288
313290
313291
313293
313297
313298
313304
313306
313308
313309
313315
313318
313321
313324
313326
313327
313328
313329
313333
313334
313336
313348
313352
313356
313365
313366
313368
313369
313371
313372
313374
313384
313393
313395
313412
313419
313428
313429
313431
313433
313447
313456
313459
313468
313470
313472
313476
313482
313484
313488
313492
313493
313499
313500
313501
313506
313527
313532
313535
313545
313546
313547
313549
313550
313555
313556
313557
313558
313565
313569
313572
313576
313582
313588
313612
313613
313615
313616
313618
313621
313625
313628
313633
313642
313646
313647
313649
313657
313669
313671
313672
313673
313696
313703
313707
313710
313715
313718
313723
313729
313733
313737
313741
313743
313748
313751
313752
313753
313755
313761
313765
313771
313775
313786
313795
313796
313798
313801
313803
313804
313807
313842
313847
313851
313852
313858
313859
313860
313862
313867
313868
313871
313873
313881
313889
313890
313897
313898
313902
313909
313910
313919
313922
313926
313947
313956
313958
313967
313969
313972
313980
313990
314005
314006
314007
314010
314014
314015
314021
314027
314028
314031
314035
314041
314044
314047
314059
314060
314064
314067
314071
314072
314073
314074
314080
314086
314087
314094
314095
314113
314114
314117
314119
314120
314122
314129
314136
314142
314146
314152
314155
314157
314160
314161
314162
314169
314170
314173
314175
314182
314186
314187
314189
314191
314193
314199
314202
314203
314205
314206
314209
314212
314219
314229
314247
314249
314252
314255
314260
314270
314271
314272
314275
314276
314280
314294
314296
314297
314305
314307
314331
314332
314334
314340
314342
314343
314344
314345
314367
314369
314380
314381
314400
314405
314418
314420
314421
314423
314424
314429
314431
314433
314440
314441
314442
314450
314451
314466
314474
314481
314487
314488
314489
314490
314495
314496
314498
314502
314504
314506
314538
314544
314545
314546
314549
314550
314552
314555
314556
314563
314564
314585
314586
314594
314598
314601
314602
314606
314607
314612
314613
314621
314622
314623
314626
314632
314638
314650
314659
314663
314666
314676
314681
314686
314694
314697
314710
314711
314712
314715
314746
314750
314752
314754
314758
314765
314770
314774
314775
314776
314777
314782
314783
314784
314787
314788
314789
314793
314799
314800
314805
314806
314810
314816
314831
314837
314843
314845
314850
314853
314854
314856
314857
314864
314871
314873
314879
314886
314888
314893
314896
314912
314918
314923
314925
314936
314937
314938
314943
314944
314946
314951
314953
314957
314961
314962
314964
314965
314972
314980
314981
314991
315012
315019
315022
315023
315027
315040
315047
315053
315055
315057
315058
315065
315072
315077
315078
315085
315093
315096
315097
315101
315102
315104
315110
315113
315121
315134
315140
315142
315145
315154
315163
315204
315207
315208
315209
315216
315221
315242
315253
315255
315258
315264
315267
315269
315273
315274
315283
315288
315295
315304
315305
315309
315310
315313
315314
315316
315320
315325
315332
315360
315370
315375
315403
315405
315416
315419
315422
315423
315429
315431
315450
315469
315479
315483
315502
315503
315513
315515
315518
315523
315527
315531
315535
315538
315548
315553
315556
315561
315579
315598
315599
315605
315610
315611
315612
315623
315663
315665
315666
315670
315676
315679
315686
315687
315689
315690
315697
315703
315708
315711
315714
315718
315743
315745
315746
315747
315748
315753
315771
315774
315776
315782
315783
315784
315785
315791
315811
315819
315822
315823
315830
315832
315841
315842
315843
315849
315850
315852
315853
315854
315855
315858
315859
315863
315865
315873
315874
315877
315879
315884
315889
315900
315902
315906
315919
315922
315923
315928
315929
315930
315931
315938
315939
315947
315948
315953
315956
315957
315958
315960
315963
315967
315984
315986
315991
315992
315993
316000
316001
316007
316035
316036
316038
316066
316069
316089
316134
316145
316157
316162
316173
316182
316205
316211
316215
316223
316226
316227
316236
316238
316243
316253
316263
316264
316265
316271
316280
316281
316285
316295
316298
316303
316307
316308
316312
316313
316318
316321
316338
316340
316342
316354
316355
316360
316370
316371
316372
316376
316377
316379
316385
316391
316409
316410
316416
316418
316421
316427
316437
316445
316446
316447
316448
316459
316460
316461
316464
316472
316474
316481
316484
316492
316494
316510
316513
316528
316550
316557
316587
316588
316592
316597
316610
316619
316620
316621
316635
316640
316644
316646
316660
316664
316678
316681
316683
316684
316685
316686
316693
316695
316720
316741
316742
316749
316750
316752
316757
316758
316759
316760
316761
316767
316770
316778
316785
316786
316800
316803
316808
316810
316811
316813
316816
316819
316825
316826
316829
316858
316860
316873
316891
316906
316909
316916
316917
316921
316930
316939
316942
316943
316956
316960
316966
316979
316982
316985
316986
316988
316989
316990
316995
317000
317003
317005
317007
317014
317021
317024
317030
317031
317034
317038
317042
317048
317052
317055
317057
317063
317078
317079
317092
317094
317096
317101
317115
317124
317126
317127
317130
317134
317144
317153
317154
317155
317173
317174
317175
317187
317199
317205
317206
317208
317209
317212
317215
317222
317244
317246
317283
317284
317286
317297
317309
317310
317325
317326
317351
317356
317369
317377
317383
317384
317385
317386
317399
317413
317423
317433
317439
317442
317443
317445
317468
317473
317480
317482
317489
317490
317491
317525
317526
317527
317533
317534
317538
317544
317555
317559
317563
317578
317580
317596
317608
317616
317622
317624
317633
317635
317639
317641
317642
317654
317671
317673
317681
317683
317687
317692
317712
317724
317738
317771
317773
317775
317776
317812
317813
317814
317829
317834
317837
317841
317869
317880
317894
317895
317903
317905
317930
317931
317934
317937
317944
317965
317966
317969
317970
317972
317976
317982
317988
317999
318002
318003
318013
318016
318024
318032
318043
318047
318048
318049
318057
318058
318071
318073
318079
318093
318098
318104
318105
318115
318120
318121
318123
318125
318127
318129
318130
318139
318190
318211
318212
318213
318214
318215
318216
318217
318218
318219
318220
318221
318222
318223
318224
318225
318226
318227
318252
318256
318257
318268
318381
318404
318416
318443
318492
318495
318499
318517
318518
318519
318524
318527
318556
318558
318586
318588
318590
318602
318605
318607
318609
318610
318612
318617
318625
318626
318627
318635
318640
318641
318644
318647
318651
318668
318672
318673
318674
318675
318687
318688
318703
318705
318707
318718
318724
318729
318732
318744
318758
318770
318773
318785
318796
318800
318803
318804
318813
318816
318817
318821
318822
318824
318830
318832
318834
318850
318856
318865
318869
318871
318874
318883
318884
318885
318886
318887
318888
318889
318891
318892
318893
318909
318914
318929
318944
318945
318947
318948
318949
318965
318970
318971
318972
318973
318974
318975
318976
318977
318978
318979
318980
318986
318987
318989
319006
319010
319016
319040
319055
319057
319069
319076
319077
319078
319080
319093
319098
319101
319117
319119
319135
319137
319138
319139
319140
319142
319143
319169
319171
319193
319195
319201
319216
319218
319233
319243
319244
319250
319260
319261
319263
319265
319269
319276
319278
319280
319281
319287
319295
319296
319298
319302
319309
319310
319313
319315
319319
319323
319340
319342
319346
319355
319356
319358
319361
319363
319366
319370
319407
319408
319409
319423
319433
319439
319465
319467
319517
319519
319520
319522
319523
319527
319528
319535
319547
319548
319549
319559
319569
319570
319571
319573
319574
319576
319580
319582
319583
319584
319603
319604
319620
319622
319631
319632
319637
319643
319645
319648
319653
319655
319658
319659
319660
319663
319671
319704
319706
319708
319710
319711
319713
319717
319730
319737
319746
319747
319749
319750
319751
319752
319753
319762
319769
319774
319779
319781
319785
319794
319795
319796
319797
319804
319807
319829
319830
319832
319839
319840
319841
319867
319870
319871
319872
319874
319875
319876
319877
319878
319885
319893
319895
319903
319909
319914
319921
319928
319930
319934
319937
319939
319949
319963
319970
319984
319999
320006
320019
320027
320050
320058
320061
320072
320073
320074
320075
320076
320077
320078
320079
320087
320091
320104
320110
320111
320114
320115
320132
320133
320143
320145
320146
320147
320148
320149
320150
320151
320152
320159
320160
320168
320170
320184
320192
320210
320215
320224
320228
320231
320234
320236
320239
320246
320258
320259
320261
320265
320274
320280
320285
320292
320295
320299
320308
320309
320310
320319
320324
320337
320341
320342
320346
320348
320349
320353
320358
320359
320361
320362
320363
320371
320376
320379
320385
320386
320387
320388
320397
320403
320421
320422
320432
320435
320436
320460
320461
320476
320477
320482
320483
320484
320492
320493
320494
320497
320503
320504
320509
320531
320546
320551
320552
320553
320582
320598
320600
320605
320632
320634
320637
320644
320654
320655
320656
320661
320663
320669
320675
320693
320694
320695
320697
320707
320708
320711
320731
320736
320738
320739
320744
320753
320754
320767
320768
320769
320778
320791
320792
320793
320796
320798
320801
320806
320807
320818
320822
320823
320824
320826
320838
320840
320841
320843
320847
320848
320849
320856
320857
320863
320868
320876
320891
320896
320902
320913
320914
320917
320918
320919
320925
320927
320929
320931
320934
320936
320937
320942
320944
320946
320947
320949
320950
320960
320968
320990
320994
320998
321003
321004
321005
321010
321022
321037
321049
321050
321051
321054
321055
321056
321066
321068
321089
321094
321105
321110
321117
321119
321126
321132
321136
321138
321147
321151
321152
321153
321156
321158
321160
321161
321162
321163
321165
321169
321171
321176
321178
321180
321183
321185
321187
321193
321195
321200
321201
321233
321255
321256
321257
321258
321269
321287
321288
321289
321290
321291
321302
321310
321312
321331
321332
321336
321337
321342
321345
321348
321349
321353
321355
321357
321360
321363
321368
321369
321370
321377
321381
321396
321398
321408
321411
321412
321413
321414
321415
321423
321425
321429
321430
321433
321434
321465
321475
321478
321486
321502
321503
321511
321682
321687
321689
321692
321706
321707
321708
321709
321710
321711
321712
321713
321714
321722
321754
321755
321777
321784
321786
321787
321794
321806
321808
321815
321824
321841
321857
321859
321864
321879
321882
321893
321894
321895
321899
321916
321944
321948
321949
321955
321956
321957
321960
321962
321963
321964
321966
321970
321973
321980
321982
321983
321984
321985
321992
321993
322009
322034
322036
322037
322038
322040
322042
322043
322045
322072
322073
322081
322087
322088
322089
322090
322107
322120
322122
322130
322135
322136
322139
322144
322146
322150
322151
322154
322155
322186
322193
322202
322216
322227
322242
322245
322247
322253
322254
322257
322258
322259
322260
322268
322270
322271
322292
322294
322295
322298
322302
322303
322318
322319
322320
322325
322329
322337
322338
322342
322343
322354
322360
322367
322368
322378
322379
322381
322382
322386
322390
322391
322397
322399
322401
322402
322403
322404
322419
322423
322436
322440
322441
322443
322444
322452
322455
322456
322458
322460
322461
322462
322463
322472
322473
322476
322477
322480
322488
322502
322503
322505
322506
322507
322508
322521
322524
322527
322561
322562
322564
322573
322585
322586
322589
322595
322597
322599
322605
322606
322607
322620
322621
322629
322642
322647
322669
322670
322691
322692
322694
322700
322703
322711
322712
322727
322734
322749
322762
322766
322785
322787
322789
322791
322798
322800
322811
322814
322817
322821
322827
322829
322838
322847
322848
322854
322858
322859
322865
322884
322889
322898
322899
322902
322910
322911
322912
322917
322918
322929
322931
322935
322944
322945
322962
322966
322976
322979
322980
322994
323014
323015
323016
323019
323020
323031
323043
323050
323065
323076
323077
323086
323087
323088
323089
323090
323091
323092
323093
323097
323098
323116
323117
323118
323119
323126
323127
323133
323136
323143
323144
323145
323146
323154
323155
323156
323158
323173
323174
323179
323185
323204
323213
323250
323254
323260
323263
323275
323278
323285
323291
323292
323295
323297
323304
323309
323316
323326
323353
323354
323356
323357
323360
323367
323377
323380
323381
323398
323401
323402
323403
323406
323407
323417
323427
323437
323439
323446
323454
323461
323464
323480
323482
323483
323486
323490
323493
323506
323508
323510
323511
323513
323515
323519
323523
323530
323533
323534
323535
323536
323539
323541
323542
323543
323544
323545
323546
323550
323564
323573
323582
323583
323585
323586
323588
323593
323601
323605
323608
323609
323645
323646
323647
323664
323666
323675
323678
323679
323681
323682
323683
323685
323695
323697
323705
323708
323709
323719
323725
323732
323733
323734
323736
323738
323743
323747
323753
323757
323758
323765
323787
323789
323795
323799
323802
323805
323806
323807
323811
323834
323837
323838
323840
323861
323864
323865
323866
323869
323870
323871
323877
323879
323881
323892
323920
323934
323940
323953
323956
323958
323962
323964
323967
323978
323979
323994
324004
324005
324011
324012
324013
324036
324043
324046
324053
324057
324058
324059
324080
324089
324090
324092
324100
324107
324117
324119
324122
324131
324138
324150
324154
324156
324164
324170
324171
324174
324177
324178
324183
324186
324193
324196
324199
324210
324211
324218
324220
324222
324231
324235
324239
324249
324259
324263
324277
324279
324280
324286
324297
324298
324311
324325
324332
324342
324344
324351
324357
324359
324360
324361
324363
324366
324367
324368
324369
324373
324384
324386
324387
324388
324389
324390
324391
324393
324394
324395
324396
324397
324398
324399
324400
324403
324408
324413
324416
324417
324421
324422
324423
324437
324443
324451
324453
324464
324467
324469
324479
324480
324481
324484
324485
324495
324500
324510
324511
324512
324513
324517
324520
324522
324528
324533
324535
324537
324555
324556
324567
324568
324571
324574
324575
324598
324610
324616
324617
324619
324633
324636
324638
324640
324645
324656
324657
324659
324666
324667
324668
324669
324670
324675
324676
324678
324679
324680
324682
324684
324688
324691
324698
324717
324727
324738
324748
324750
324757
324759
324765
324769
324776
324783
324787
324788
324796
324797
324811
324812
324813
324827
324834
324835
324847
324858
324874
324882
324897
324898
324902
324906
324911
324922
324923
324924
324925
324943
324957
324959
324961
324962
324964
324965
324966
324969
324974
324975
324977
324992
324996
325002
325006
325010
325017
325018
325019
325032
325048
325060
325072
325133
325134
325135
325137
325139
325141
325144
325145
325148
325154
325160
325161
325166
325170
325171
325175
325178
325182
325183
325186
325196
325199
325205
325208
325223
325237
325242
325243
325244
325245
325246
325251
325280
325281
325285
325290
325293
325295
325296
325299
325301
325346
325348
325358
325359
325369
325371
325378
325380
325386
325401
325420
325421
325422
325424
325427
325428
325452
325458
325470
325488
325504
325506
325507
325509
325514
325541
325546
325548
325559
325572
325576
325592
325593
325609
325614
325615
325618
325625
325627
325631
325635
325638
325645
325662
325668
325673
325679
325681
325708
325709
325711
325714
325715
325716
325717
325719
325726
325729
325730
325731
325734
325737
325740
325743
325744
325745
325752
325753
325756
325757
325759
325760
325763
325764
325766
325771
325773
325774
325775
325776
325777
325780
325781
325783
325788
325790
325798
325803
325804
325805
325806
325809
325810
325811
325815
325820
325821
325822
325823
325825
325826
325828
325829
325830
325833
325836
325837
325854
325856
325857
325861
325865
325876
325887
325890
325900
325901
325902
325914
325919
325920
325921
325928
325952
325958
325967
325968
325969
325982
326003
326011
326016
326028
326031
326035
326044
326046
326048
326055
326056
326066
326075
326076
326078
326081
326092
326100
326104
326119
326122
326123
326124
326125
326128
326138
326139
326152
326163
326170
326171
326176
326188
326196
326198
326201
326202
326203
326205
326213
326220
326221
326237
326240
326242
326244
326245
326260
326263
326265
326269
326272
326275
326283
326284
326291
326298
326305
326306
326307
326309
326313
326314
326317
326327
326330
326331
326362
326374
326375
326388
326394
326395
326398
326406
326413
326417
326419
326423
326425
326426
326434
326435
326439
326444
326446
326447
326451
326454
326488
326491
326492
326493
326494
326496
326497
326499
326507
326525
326542
326544
326547
326557
326558
326559
326563
326573
326582
326602
326604
326605
326606
326613
326618
326629
326634
326635
326636
326639
326640
326642
326643
326645
326651
326652
326668
326672
326673
326680
326681
326682
326694
326699
326708
326713
326715
326716
326718
326741
326745
326748
326749
326757
326759
326763
326767
326771
326773
326774
326781
326805
326813
326819
326825
326828
326846
326847
326850
326865
326957
326958
326959
326961
326969
326972
326973
326974
326998
327012
327022
327033
327037
327041
327048
327051
327096
327099
327103
327107
327148
327154
327158
327161
327162
327174
327181
327191
327203
327213
327215
327223
327228
327235
327237
327240
327244
327250
327253
327255
327266
327271
327279
327292
327293
327294
327295
327296
327297
327299
327300
327319
327323
327325
327327
327331
327342
327345
327346
327353
327358
327371
327375
327376
327379
327399
327413
327415
327419
327422
327424
327453
327455
327457
327464
327465
327501
327502
327509
327510
327511
327512
327518
327521
327537
327539
327540
327541
327564
327582
327583
327590
327596
327597
327598
327607
327609
327610
327636
327639
327641
327642
327655
327658
327677
327684
327688
327695
327698
327699
327705
327710
327711
327729
327731
327732
327734
327735
327736
327739
327741
327751
327752
327753
327754
327756
327758
327760
327766
327784
327787
327791
327792
327793
327800
327801
327802
327805
327813
327817
327818
327824
327826
327827
327828
327829
327839
327844
327845
327857
327869
327871
327875
327877
327882
327883
327890
327895
327897
327911
327912
327915
327916
327917
327918
327919
327920
327922
327923
327925
327926
327927
327939
327940
327944
327948
327949
327950
327951
327954
327961
327962
327968
327970
327973
327975
327987
327989
328001
328012
328017
328018
328019
328021
328028
328031
328037
328039
328041
328042
328048
328080
328102
328109
328119
328134
328141
328146
328153
328159
328180
328184
328190
328193
328194
328198
328199
328204
328206
328209
328218
328220
328221
328227
328228
328233
328234
328260
328261
328273
328279
328284
328299
328300
328308
328309
328316
328320
328329
328332
328336
328350
328358
328364
328366
328376
328381
328383
328384
328385
328388
328389
328393
328407
328408
328414
328415
328416
328428
328432
328440
328442
328443
328444
328448
328452
328470
328471
328474
328478
328479
328494
328514
328521
328522
328559
328767
328770
328773
328776
328777
328778
328779
328780
328786
328792
328806
328832
328839
328855
328875
328880
328881
328923
328950
328957
328958
328978
328989
328998
328999
329001
329003
329009
329011
329012
329035
329036
329042
329051
329052
329062
329065
329066
329076
329083
329088
329094
329097
329110
329117
329118
329120
329123
329130
329132
329152
329154
329159
329162
329171
329172
329190
329196
329197
329204
329209
329234
329248
329259
329268
329269
329270
329286
329289
329305
329334
329348
329350
329359
329367
329370
329382
329397
329398
329399
329400
329401
329409
329410
329412
329416
329421
329424
329426
329438
329457
329461
329467
329472
329493
329495
329496
329503
329507
329520
329521
329522
329523
329524
329525
329526
329536
329542
329566
329567
329578
329579
329591
329598
329613
329617
329618
329630
329639
329659
329663
329664
329665
329666
329671
329682
329684
329687
329688
329699
329701
329717
329718
329719
329726
329735
329740
329741
329746
329747
329748
329749
329750
329751
329752
329753
329758
329767
329768
329769
329770
329774
329775
329776
329780
329794
329800
329802
329825
329831
329836
329849
329852
329854
329861
329871
329883
329886
329887
329900
329902
329905
329928
329934
329935
329943
329949
329961
329963
329970
329980
329986
329988
329998
329999
330021
330032
330033
330036
330037
330038
330039
330040
330041
330042
330043
330044
330050
330052
330053
330058
330060
330063
330064
330066
330068
330070
330074
330081
330082
330086
330087
330090
330098
330105
330107
330109
330110
330112
330114
330117
330133
330143
330154
330155
330161
330165
330168
330171
330182
330185
330199
330203
330204
330206
330217
330223
330236
330241
330249
330263
330273
330276
330287
330289
330295
330298
330304
330306
330320
330321
330343
330345
330353
330355
330359
330364
330382
330383
330384
330389
330394
330396
330397
330399
330403
330404
330406
330407
330409
330411
330412
330414
330430
330431
330433
330434
330435
330436
330437
330451
330456
330472
330479
330480
330481
330482
330483
330490
330494
330505
330522
330528
330540
330542
330562
330564
330566
330568
330575
330611
330615
330743
330747
330749
330750
330751
330753
330763
330770
330773
330775
330776
330779
330787
330790
330791
330808
330809
330810
330811
330812
330819
330834
330836
330837
330851
330853
330857
330858
330860
330869
330871
330873
330876
330889
330892
330893
330897
330898
330913
330914
330915
330917
330918
330921
330944
330945
330954
330971
330972
330973
330974
330978
330986
330995
330996
330997
330998
330999
331000
331001
331002
331006
331015
331023
331024
331032
331047
331049
331061
331071
331076
331078
331100
331112
331127
331128
331130
331143
331155
331175
331181
331187
331189
331194
331204
331208
331226
331241
331248
331253
331264
331283
331285
331287
331292
331295
331299
331300
331307
331308
331309
331322
331323
331324
331335
331336
331342
331369
331372
331404
331409
331411
331413
331425
331458
331459
331461
331469
331476
331483
331491
331496
331500
331502
331504
331505
331506
331508
331510
331518
331544
331546
331548
331556
331570
331585
331594
331598
331604
331627
331650
331651
331663
331665
331681
331687
331694
331707
331712
331716
331722
331723
331724
331732
331738
331743
331746
331753
331754
331756
331769
331791
331792
331816
331818
331834
331839
331846
331852
331854
331856
331860
331861
331871
331878
331880
331881
331882
331883
331886
331898
331902
331903
331904
331906
331926
331941
331943
331949
331950
331954
331964
331965
331977
331981
332002
332035
332036
332038
332046
332047
332055
332056
332058
332066
332069
332070
332073
332074
332089
332099
332101
332102
332103
332106
332130
332136
332137
332147
332167
332176
332179
332187
332192
332229
332237
332239
332253
332258
332262
332269
332270
332273
332290
332297
332299
332335
332355
332356
332365
332366
332367
332369
332370
332371
332372
332374
332385
332386
332410
332424
332432
332435
332455
332458
332459
332462
332464
332465
332467
332475
332477
332480
332482
332483
332488
332500
332504
332509
332526
332532
332567
332568
332569
332571
332574
332579
332582
332592
332597
332607
332622
332627
332628
332629
332631
332632
332633
332636
332642
332643
332652
332653
332659
332660
332661
332670
332671
332676
332681
332682
332683
332701
332716
332721
332724
332750
333018
333022
333027
333028
333032
333033
333034
333039
333040
333042
333044
333055
333059
333079
333085
333086
333097
333113
333119
333120
333124
333128
333137
333138
333139
333140
333141
333162
333178
333179
333181
333187
333188
333194
333229
333233
333234
333235
333251
333254
333259
333263
333276
333278
333281
333287
333299
333311
333313
333314
333332
333335
333341
333353
333359
333363
333364
333388
333415
333438
333439
333443
333450
333455
333485
333503
333504
333517
333522
333524
333529
333534
333539
333549
333554
333555
333556
333557
333558
333560
333576
333587
333588
333598
333600
333601
333602
333603
333604
333605
333606
333607
333608
333619
333620
333623
333627
333629
333630
333638
333644
333648
333652
333671
333672
333685
333698
333704
333713
333719
333733
333735
333754
333756
333761
333762
333765
333767
333772
333775
333779
333780
333782
333791
333797
333802
333803
333807
333831
333836
333839
333847
333848
333857
333863
333864
333868
333873
333884
333891
333900
333901
333902
333904
333912
333913
333914
333923
333933
333934
333937
333939
333940
333946
333964
333966
333985
333987
333991
333994
333998
333999
334008
334016
334024
334036
334040
334044
334049
334050
334052
334053
334054
334055
334056
334057
334059
334063
334064
334065
334066
334068
334069
334079
334083
334084
334088
334089
334095
334110
334113
334116
334124
334125
334138
334147
334152
334153
334164
334169
334184
334191
334193
334198
334200
334212
334234
334241
334249
334294
334309
334316
334330
334335
334337
334353
334371
334378
334379
334384
334388
334394
334402
334403
334409
334414
334422
334451
334464
334465
334473
334474
334475
334476
334477
334490
334491
334492
334493
334495
334497
334498
334502
334518
334525
334526
334539
334550
334562
334587
334588
334589
334602
334606
334608
334609
334614
334615
334616
334617
334619
334624
334642
334645
334648
334652
334656
334658
334662
334663
334671
334672
334674
334677
334679
334683
334709
334716
334718
334720
334722
334728
334731
334735
334736
334752
334763
334783
334799
334801
334811
334816
334820
334964
334967
334971
334977
334978
334980
334981
334985
334992
334998
334999
335001
335006
335010
335012
335013
335015
335030
335039
335045
335047
335065
335066
335067
335071
335074
335081
335084
335085
335086
335099
335101
335102
335104
335105
335106
335107
335108
335114
335116
335117
335122
335137
335141
335145
335164
335171
335179
335186
335187
335188
335194
335196
335197
335200
335201
335208
335213
335215
335216
335223
335242
335244
335246
335254
335255
335257
335263
335268
335283
335291
335342
335344
335347
335349
335363
335371
335377
335396
335403
335416
335426
335438
335479
335481
335491
335493
335497
335499
335503
335504
335505
335513
335518
335524
335527
335533
335535
335543
335548
335550
335551
335581
335582
335583
335584
335585
335590
335592
335597
335605
335607
335641
335648
335659
335660
335662
335663
335670
335678
335680
335681
335682
335683
335684
335685
335712
335713
335717
335718
335730
335731
335735
335736
335740
335742
335756
335760
335765
335767
335775
335782
335783
335784
335802
335806
335823
335827
335842
335858
335863
335864
335872
335876
335877
335881
335882
335884
335885
335886
335889
335891
335892
335924
335926
335927
335934
335935
335936
335942
335943
335944
335949
335953
335954
335955
335956
335958
335959
335960
335961
335964
335965
335967
335968
335971
335986
335987
335988
335989
335993
335996
335997
336052
336053
336056
336058
336074
336075
336079
336090
336094
336103
336109
336111
336116
336135
336136
336168
336173
336175
336181
336187
336234
336240
336241
336243
336247
336248
336252
336254
336259
336265
336280
336282
336291
336296
336298
336301
336304
336305
336309
336315
336322
336323
336334
336336
336345
336353
336356
336360
336370
336373
336380
336393
336405
336409
336411
336418
336423
336431
336441
336443
336444
336449
336452
336462
336499
336512
336520
336522
336523
336524
336528
336537
336542
336544
336547
336555
336557
336561
336578
336581
336590
336592
336594
336612
336632
336640
336650
336789
336792
336797
336798
336800
336802
336809
336833
336835
336839
336844
336855
336858
336882
336885
336886
336887
336888
336906
336910
336915
336921
336924
336931
336944
336945
336952
336953
336957
336963
336971
336984
336988
337041
337042
337059
337061
337066
337068
337071
337077
337085
337091
337093
337094
337107
337110
337116
337121
337123
337130
337132
337137
337138
337143
337158
337166
337171
337176
337185
337194
337196
337207
337217
337219
337221
337238
337267
337268
337288
337290
337296
337318
337319
337321
337329
337334
337336
337357
337359
337360
337390
337424
337425
337427
337428
337440
337441
337453
337454
337455
337458
337461
337462
337464
337465
337466
337467
337468
337469
337472
337473
337477
337478
337479
337481
337486
337488
337498
337523
337528
337529
337530
337537
337544
337545
337552
337560
337565
337596
337604
337614
337641
337646
337649
337651
337662
337674
337688
337690
337696
337698
337699
337706
337707
337714
337717
337733
337752
337754
337764
337765
337767
337768
337774
337781
337783
337785
337790
337793
337795
337799
337805
337806
337808
337853
337865
337868
337871
337874
337891
337902
337906
337909
337910
337911
337912
337923
337934
337935
337940
337941
337945
337949
337968
337974
337975
337990
337991
337992
337993
337994
337995
337996
338000
338001
338002
338003
338006
338007
338008
338009
338012
338013
338017
338021
338030
338038
338053
338054
338057
338078
338086
338101
338108
338111
338112
338117
338127
338128
338138
338151
338160
338170
338196
338201
338208
338211
338216
338220
338223
338225
338235
338240
338256
338264
338265
338267
338269
338271
338272
338280
338285
338297
338306
338307
338319
338321
338326
338335
338336
338349
338361
338372
338373
338378
338379
338383
338388
338391
338394
338403
338404
338408
338409
338417
338443
338444
338448
338452
338457
338465
338469
338471
338472
338473
338479
338484
338486
338489
338491
338504
338508
338509
338538
338541
338555
338566
338567
338574
338575
338580
338617
338630
338631
338632
338647
338649
338653
338655
338661
338830
338853
338866
338873
338874
338878
338887
338888
338891
338896
338900
338917
338937
338938
338939
338940
338941
338942
338943
338945
338946
338947
338948
338949
338952
338954
338960
338964
338972
338983
338984
339004
339009
339012
339016
339033
339038
339039
339041
339052
339053
339062
339063
339078
339091
339096
339103
339104
339107
339113
339116
339118
339122
339126
339127
339136
339151
339152
339153
339157
339159
339163
339165
339167
339169
339175
339178
339184
339191
339193
339198
339199
339200
339202
339203
339205
339211
339217
339229
339249
339267
339272
339307
339310
339322
339324
339325
339337
339338
339339
339354
339355
339361
339374
339376
339383
339388
339403
339405
339433
339434
339436
339437
339438
339439
339440
339442
339443
339444
339446
339448
339451
339452
339511
339513
339548
339549
339553
339554
339555
339556
339557
339569
339577
339581
339582
339583
339606
339607
339608
339618
339619
339620
339621
339627
339628
339640
339644
339647
339673
339676
339680
339682
339684
339700
339702
339708
339715
339718
339720
339732
339746
339754
339761
339780
339785
339786
339787
339788
339790
339801
339804
339811
339823
339824
339826
339827
339845
339846
339851
339853
339857
339862
339864
339866
339871
339877
339878
339908
339928
339931
339934
339938
339958
339976
339978
339982
339993
339995
339996
340000
340001
340006
340019
340026
340044
340045
340050
340054
340055
340074
340085
340101
340102
340103
340104
340105
340110
340113
340115
340129
340137
340154
340155
340157
340164
340171
340182
340183
340218
340224
340226
340227
340236
340239
340244
340245
340260
340264
340282
340293
340296
340309
340310
340311
340322
340333
340366
340368
340384
340385
340386
340396
340413
340436
340439
340441
340442
340443
340445
340446
340448
340449
340468
340469
340477
340478
340493
340580
340582
340584
340587
340588
340593
340601
340602
340604
340606
340609
340623
340626
340629
340631
340639
340683
340708
340716
340721
340722
340723
340724
340726
340731
340734
340752
340759
340763
340769
340770
340771
340772
340780
340782
340801
340815
340817
340818
340819
340825
340847
340861
340875
340877
340889
340890
340894
340897
340900
340907
340908
340912
340913
340918
340928
340935
340942
340945
340949
340950
340953
340962
340964
340984
340987
341014
341016
341020
341049
341050
341053
341056
341060
341073
341074
341075
341099
341118
341123
341124
341125
341132
341133
341134
341135
341136
341138
341144
341172
341174
341175
341181
341182
341183
341213
341214
341215
341216
341217
341218
341219
341226
341244
341251
341264
341274
341276
341285
341293
341294
341301
341310
341312
341318
341321
341324
341327
341332
341335
341340
341350
341351
341353
341376
341400
341407
341410
341428
341429
341431
341440
341441
341443
341461
341467
341496
341497
341503
341508
341509
341522
341523
341531
341532
341535
341537
341538
341540
341545
341547
341550
341552
341556
341567
341571
341598
341600
341603
341608
341631
341633
341639
341640
341643
341652
341663
341667
341668
341678
341681
341696
341698
341699
341702
341703
341706
341707
341708
341720
341733
341755
341760
341764
341773
341785
341795
341800
341812
341817
341821
341825
341847
341862
341864
341867
341871
341881
341891
341896
341901
341902
341903
341904
341905
341908
341951
341952
341956
341959
341975
341979
341989
341990
341994
342006
342021
342022
342039
342041
342042
342043
342080
342086
342099
342103
342104
342107
342117
342136
342141
342152
342153
342154
342161
342174
342177
342191
342193
342195
342203
342211
342218
342220
342221
342228
342229
342231
342238
342250
342268
342274
342288
342293
342294
342299
342305
342306
342310
342311
342312
342317
342318
342319
342320
342321
342324
342325
342326
342336
342340
342361
342373
342375
342377
342393
342394
342396
342397
342399
342400
342401
342410
342413
342415
342423
342425
342428
342454
342468
342469
342475
342476
342477
342480
342481
342482
342483
342484
342503
342510
342529
342530
342538
342544
342545
342562
342571
342586
342590
342596
342602
342603
342606
342613
342617
342623
342627
342628
342635
342636
342637
342647
342650
342652
342653
342655
342656
342665
342666
342668
342669
342671
342672
342686
342689
342691
342692
342697
342706
342736
342737
342748
342773
342774
342775
342777
342778
342789
342795
342797
342798
342812
342813
342817
342820
342824
342826
342857
342868
342870
342874
342888
342889
342908
342909
342918
342920
342946
342954
342955
342960
342962
342968
342969
342973
342976
342983
342984
342992
342998
343004
343030
343057
343076
343084
343085
343088
343093
343094
343095
343106
343107
343116
343126
343130
343131
343167
343168
343179
343197
343209
343212
343220
343224
343225
343231
343233
343234
343235
343236
343237
343238
343239
343240
343241
343246
343251
343256
343263
343265
343279
343281
343285
343288
343292
343295
343298
343302
343309
343343
343353
343364
343386
343389
343390
343394
343399
343400
343401
343403
343409
343424
343428
343429
343451
343455
343463
343464
343466
343471
343473
343483
343488
343490
343493
343494
343495
343497
343498
343508
343510
343511
343515
343523
343527
343530
343536
343537
343538
343544
343545
343553
343557
343575
343577
343578
343586
343587
343590
343591
343596
343601
343602
343618
343620
343621
343622
343626
343649
343650
343659
343660
343663
343667
343680
343681
343689
343709
343710
343711
343712
343713
343714
343717
343718
343722
343724
343725
343728
343730
343733
343737
343738
343741
343743
343746
343750
343755
343757
343772
343776
343781
343786
343803
343804
343805
343813
343817
343839
343844
343855
343858
343859
343872
343876
343877
343884
343892
343894
343900
343902
343904
343905
343914
343921
343922
343923
343924
343925
343941
343943
343953
343954
343961
343963
343970
343972
343974
343976
343989
343991
343993
343995
343997
344000
344003
344005
344007
344009
344010
344015
344017
344029
344034
344037
344040
344046
344057
344060
344071
344075
344076
344077
344095
344097
344101
344102
344103
344104
344105
344106
344108
344109
344110
344111
344112
344113
344114
344115
344116
344117
344118
344119
344120
344121
344126
344127
344129
344131
344134
344136
344137
344141
344143
344149
344154
344155
344157
344160
344169
344170
344173
344174
344193
344199
344202
344208
344211
344213
344214
344217
344218
344223
344226
344227
344229
344230
344231
344252
344254
344261
344272
344297
344298
344306
344313
344319
344321
344330
344347
344363
344789
344790
344798
344800
344811
344840
344846
344850
344851
344858
344878
344880
344881
344900
344914
344920
344924
344926
344928
344929
344930
344933
344944
344951
344967
344971
344985
344989
344998
344999
345001
345016
345018
345024
345031
345074
345075
345076
345080
345087
345091
345092
345097
345102
345105
345106
345108
345109
345114
345120
345137
345138
345156
345157
345158
345168
345173
345218
345220
345228
345229
345239
345253
345263
345266
345275
345282
345286
345318
345330
345331
345348
345355
345356
345370
345380
345382
345392
345399
345400
345401
345407
345408
345410
345415
345416
345418
345423
345434
345435
345436
345437
345443
345452
345462
345473
345483
345487
345500
345502
345506
345507
345515
345530
345532
345534
345537
345544
345547
345552
345557
345558
345560
345561
345562
345563
345565
345567
345568
345572
345573
345574
345577
345579
345584
345585
345587
345590
345599
345607
345614
345617
345618
345621
345629
345645
345655
345668
345679
345688
345693
345707
345708
345713
345717
345730
345743
345748
345753
345754
345755
345757
345758
345762
345777
345780
345783
345787
345788
345790
345793
345796
345801
345805
345807
345808
345815
345833
345844
345868
345870
345883
345884
345886
345889
345891
345893
345904
345905
345906
345907
345909
345922
345931
345941
345957
345958
345959
345960
345961
345962
345963
345964
345975
345976
345982
345984
345995
345996
345997
346001
346014
346020
346022
346030
346038
346044
346046
346064
346081
346086
346105
346111
346125
346166
346179
346184
346189
346191
346241
346244
346246
346254
346263
346266
346270
346271
346272
346273
346274
346277
346278
346279
346281
346286
346287
346288
346295
346301
346307
346315
346317
346320
346324
346325
346328
346348
346354
346355
346356
346359
346363
346364
346369
346380
346404
346420
346421
346422
346423
346457
346477
346478
346489
346491
346495
346505
346516
346517
346532
346552
346562
346567
346577
346583
346605
346615
346616
346620
346628
346995
346998
347001
347003
347006
347010
347011
347012
347014
347020
347027
347029
347042
347052
347065
347076
347077
347091
347094
347099
347103
347114
347117
347118
347119
347135
347137
347139
347142
347167
347170
347171
347172
347177
347179
347180
347184
347189
347198
347205
347206
347209
347214
347217
347222
347226
347230
347234
347235
347237
347243
347246
347250
347266
347289
347304
347312
347316
347321
347327
347331
347339
347342
347344
347359
347360
347362
347370
347372
347373
347386
347387
347389
347392
347402
347412
347417
347419
347428
347435
347446
347447
347448
347456
347477
347479
347480
347494
347499
347543
347545
347546
347547
347568
347569
347579
347582
347583
347585
347600
347612
347613
347617
347618
347619
347625
347631
347633
347634
347641
347646
347653
347665
347671
347676
347686
347689
347691
347708
347712
347720
347722
347733
347737
347740
347784
347786
347790
347797
347809
347810
347813
347817
347819
347820
347828
347835
347842
347849
347856
347861
347906
347908
347916
347920
347947
347987
347989
347990
347995
347996
347998
347999
348005
348006
348018
348030
348035
348036
348037
348039
348041
348049
348055
348059
348060
348061
348070
348079
348085
348090
348091
348092
348094
348095
348096
348098
348099
348100
348101
348113
348116
348118
348119
348120
348121
348123
348131
348133
348135
348138
348145
348148
348150
348158
348164
348170
348171
348178
348186
348200
348203
348204
348229
348257
348265
348281
348285
348288
348290
348299
348340
348344
348345
348347
348349
348353
348355
348360
348361
348362
348363
348370
348374
348378
348382
348383
348385
348386
348388
348391
348398
348403
348404
348406
348411
348414
348415
348431
348455
348465
348472
348478
348482
348527
348529
348539
348540
348542
348543
348546
348550
348551
348552
348581
348586
348589
348591
348618
348631
348641
348649
348650
348660
348663
348664
348666
348667
348668
348669
348681
348697
348698
348699
348703
348713
348715
348730
349080
349082
349083
349087
349090
349091
349092
349093
349094
349095
349096
349097
349098
349100
349109
349112
349113
349116
349126
349129
349135
349153
349157
349168
349173
349176
349177
349187
349189
349190
349191
349192
349195
349196
349205
349217
349218
349219
349224
349226
349228
349229
349230
349265
349267
349271
349283
349305
349312
349324
349325
349330
349331
349332
349338
349344
349347
349350
349362
349379
349383
349386
349389
349390
349395
349400
349407
349414
349444
349451
349452
349456
349466
349485
349487
349490
349496
349497
349525
349534
349535
349536
349541
349543
349548
349549
349550
349568
349569
349574
349606
349621
349623
349628
349632
349633
349634
349636
349641
349648
349661
349679
349682
349683
349695
349705
349706
349707
349709
349710
349720
349735
349737
349738
349739
349740
349741
349742
349746
349748
349764
349788
349797
349801
349802
349811
349819
349823
349830
349842
349847
349852
349853
349859
349870
349875
349876
349880
349882
349886
349893
349894
349895
349901
349904
349923
349924
349929
349930
349934
349939
349940
349950
349953
349956
349957
349961
349963
349995
349996
350017
350018
350020
350025
350035
350044
350045
350047
350053
350088
350109
350110
350115
350119
350121
350126
350127
350128
350134
350139
350141
350142
350143
350144
350146
350165
350192
350193
350196
350213
350214
350222
350223
350244
350250
350251
350252
350256
350278
350308
350325
350339
350342
350346
350348
350351
350364
350366
350371
350378
350380
350396
350405
350418
350420
350421
350422
350423
350424
350425
350427
350429
350434
350443
350449
350450
350454
350459
350462
350463
350464
350470
350471
350474
350481
350490
350493
350494
350495
350496
350499
350500
350505
350511
350512
350514
350515
350518
350520
350522
350524
350535
350536
350540
350555
350558
350580
350587
350589
350615
350620
350621
350622
350628
350642
350675
350676
350677
350678
350679
350680
350681
350684
350686
350690
350691
350692
350714
350721
350727
350735
350739
350758
350759
350776
350779
350781
350782
350790
350798
350807
350811
350816
350832
350843
350867
350883
350894
350895
350900
350902
350932
350936
350941
350947
351051
351052
351053
351057
351058
351063
351078
351080
351082
351088
351090
351091
351103
351104
351125
351135
351143
351150
351155
351182
351184
351189
351200
351211
351212
351218
351219
351235
351236
351237
351238
351241
351248
351265
351272
351281
351300
351307
351309
351311
351324
351327
351337
351350
351351
351357
351366
351381
351397
351414
351420
351421
351428
351429
351446
351448
351449
351455
351461
351462
351467
351488
351531
351550
351554
351587
351592
351596
351602
351603
351606
351607
351612
351622
351629
351630
351637
351638
351641
351642
351649
351652
351664
351678
351715
351721
351751
351752
351753
351756
351764
351765
351779
351789
351796
351815
351821
351834
351837
351842
351887
351890
351891
351899
351908
351912
351916
351919
351926
351932
351946
351949
351950
351953
351968
351973
351987
351992
352001
352010
352037
352043
352047
352057
352058
352059
352064
352078
352084
352085
352087
352092
352097
352098
352105
352110
352119
352134
352137
352138
352145
352147
352156
352178
352197
352199
352210
352211
352213
352215
352216
352218
352220
352222
352239
352245
352251
352252
352253
352255
352256
352257
352258
352261
352263
352264
352265
352267
352271
352272
352273
352284
352288
352289
352294
352313
352324
352331
352332
352353
352356
352362
352365
352366
352380
352388
352394
352403
352412
352417
352420
352428
352432
352434
352438
352440
352464
352467
352485
352495
352500
352501
352503
352505
352514
352516
352522
352539
352548
352556
352570
352575
352579
352581
352583
352590
352595
352596
352597
352601
352602
352603
352605
352611
352613
352628
352629
352630
352631
352636
352637
352651
352660
352664
352667
352668
352688
352689
352700
352701
352704
352706
352712
352723
352724
352728
352735
352738
352747
352748
352763
352764
352768
352771
352775
352783
352784
352787
352797
352805
352806
352835
352857
352862
352872
352873
352879
352881
352883
352884
352894
352913
352920
352929
352930
352938
352939
352943
352944
352947
352949
352950
352951
352953
352954
352958
352959
352960
352963
352966
352972
352973
352985
352988
353008
353010
353012
353013
353015
353016
353017
353018
353019
353020
353021
353022
353023
353025
353026
353027
353033
353041
353058
353059
353063
353080
353082
353098
353105
353111
353191
353192
353193
353196
353197
353200
353209
353214
353219
353222
353237
353240
353253
353254
353255
353256
353273
353278
353280
353281
353295
353309
353312
353324
353326
353329
353330
353332
353335
353341
353343
353353
353364
353366
353382
353400
353402
353438
353439
353443
353458
353465
353480
353491
353493
353496
353498
353502
353503
353505
353520
353525
353528
353549
353554
353556
353557
353558
353559
353575
353576
353579
353583
353590
353596
353599
353623
353650
353672
353678
353682
353683
353703
353705
353730
353734
353752
353761
353762
353767
353774
353777
353782
353789
353791
353801
353802
353803
353804
353809
353816
353817
353819
353823
353843
353851
353852
353855
353877
353883
353901
353913
353914
353916
353918
353923
353924
353935
353940
353956
353959
353960
353971
353974
353987
353991
354028
354029
354033
354034
354037
354040
354041
354052
354055
354056
354057
354070
354081
354085
354098
354115
354118
354119
354120
354122
354123
354125
354126
354127
354128
354132
354133
354134
354137
354138
354139
354140
354143
354146
354158
354159
354177
354183
354187
354191
354205
354206
354209
354212
354214
354216
354233
354242
354243
354267
354282
354284
354287
354311
354315
354332
354336
354337
354338
354341
354344
354351
354358
354368
354373
354376
354386
354388
354395
354412
354420
354426
354445
354447
354465
354471
354474
354476
354479
354509
354510
354512
354513
354516
354518
354519
354520
354521
354533
354534
354535
354537
354542
354555
354591
354595
354599
354601
354609
354628
354634
354676
354682
354690
354695
354726
354728
354736
354737
354741
354747
354748
354749
354758
354761
354765
354767
354776
354796
354797
354798
354799
354800
354820
354824
354830
354847
354849
354864
354870
354874
354875
354876
354877
354878
354879
354880
354881
354882
354883
354886
354888
354889
354891
354892
354894
354895
354906
354918
354919
354920
354922
354929
354936
354937
354938
354949
354957
354971
354983
355001
355002
355007
355009
355015
355016
355017
355019
355021
355022
355028
355029
355031
355032
355039
355040
355044
355045
355049
355055
355060
355064
355067
355068
355069
355071
355073
355074
355077
355078
355080
355083
355117
355121
355124
355125
355134
355146
355156
355184
355185
355189
355192
355195
355196
355201
355202
355206
355210
355211
355215
355221
355238
355239
355278
355293
355294
355546
355547
355549
355551
355552
355561
355570
355572
355576
355580
355581
355583
355590
355596
355599
355613
355616
355657
355658
355665
355679
355681
355682
355683
355687
355697
355698
355700
355701
355704
355711
355719
355720
355722
355723
355724
355732
355737
355738
355739
355740
355741
355742
355743
355744
355764
355771
355776
355779
355782
355783
355784
355785
355793
355799
355817
355819
355827
355833
355846
355852
355854
355855
355856
355876
355879
355882
355909
355910
355929
355931
355936
355938
355940
355954
355960
355961
355968
355983
355987
355993
356000
356002
356016
356023
356024
356028
356030
356032
356033
356035
356039
356054
356058
356067
356068
356125
356130
356145
356160
356170
356180
356181
356182
356183
356185
356186
356187
356188
356189
356191
356192
356198
356199
356200
356202
356203
356204
356205
356207
356208
356210
356219
356220
356221
356222
356224
356227
356233
356239
356240
356245
356246
356247
356250
356252
356253
356254
356258
356259
356260
356266
356270
356273
356275
356279
356286
356294
356307
356313
356315
356317
356324
356336
356356
356370
356373
356380
356390
356392
356395
356398
356423
356424
356429
356435
356438
356440
356441
356442
356444
356445
356446
356451
356452
356477
356490
356498
356503
356515
356517
356518
356520
356536
356539
356541
356543
356546
356554
356561
356570
356572
356578
356579
356584
356585
356586
356587
356599
356604
356609
356621
356622
356623
356625
356626
356632
356647
356654
356673
356692
356695
356701
356706
356708
356709
356710
356716
356718
356723
356724
356725
356726
356727
356738
356739
356740
356741
356752
356758
356761
356763
356764
356774
356777
356781
356782
356785
356787
356790
356792
356793
356797
356806
356811
356822
356851
356910
356931
356940
356944
356955
356959
356970
356980
356982
356993
357016
357025
357037
357039
357046
357047
357048
357051
357052
357053
357054
357055
357057
357058
357067
357068
357076
357087
357093
357100
357102
357129
357138
357146
357153
357175
357183
357190
357192
357214
357221
357227
357228
357229
357230
357231
357235
357240
357266
357268
357269
357270
357271
357284
357294
357295
357312
357320
357335
357339
357341
357343
357350
357362
357363
357364
357365
357367
357373
357374
357375
357376
357377
357378
357379
357380
357381
357382
357383
357384
357385
357386
357387
357388
357389
357390
357391
357392
357393
357394
357395
357396
357397
357398
357399
357400
357401
357402
357404
357405
357406
357424
357428
357436
357643
357644
357650
357655
357658
357669
357676
357677
357685
357687
357692
357693
357704
357705
357720
357745
357750
357766
357771
357772
357784
357785
357788
357789
357795
357806
357812
357820
357821
357836
357859
357861
357863
357875
357878
357881
357932
357934
357954
357959
357961
357963
357969
357977
357980
357985
357986
357989
357999
358004
358005
358006
358013
358014
358018
358022
358023
358039
358073
358074
358075
358079
358081
358083
358085
358087
358088
358089
358091
358092
358095
358096
358101
358104
358108
358118
358120
358133
358141
358145
358153
358167
358169
358180
358185
358186
358200
358211
358218
358222
358228
358239
358279
358284
358289
358297
358314
358315
358316
358317
358318
358319
358330
358341
358358
358367
358375
358383
358384
358387
358389
358401
358427
358436
358438
358440
358451
358455
358457
358458
358459
358462
358464
358465
358469
358472
358474
358475
358477
358478
358493
358494
358495
358496
358541
358544
358551
358552
358570
358591
358593
358597
358604
358608
358613
358614
358625
358626
358630
358632
358634
358637
358646
358651
358658
358672
358677
358680
358690
358693
358695
358696
358700
358702
358704
358714
358716
358729
358730
358731
358734
358736
358742
358745
358750
358758
358762
358766
358789
358802
358804
358812
358827
358829
358841
358852
358862
358867
358869
358872
358873
358877
358884
358885
358887
358904
358910
358911
358912
358913
358914
358917
358923
358926
358932
358936
358939
358942
358958
358966
358967
358978
358984
358987
358992
359023
359027
359030
359041
359059
359062
359063
359083
359091
359092
359095
359112
359113
359118
359125
359138
359140
359143
359144
359163
359168
359169
359172
359173
359175
359183
359186
359189
359194
359201
359209
359210
359214
359218
359236
359237
359242
359253
359257
359258
359269
359270
359283
359284
359285
359292
359311
359313
359320
359333
359334
359337
359341
359351
359361
359367
359369
359376
359385
359387
359388
359389
359391
359392
359393
359394
359401
359411
359417
359425
359442
359445
359459
359465
359474
359487
359490
359492
359494
359503
359504
359506
359517
359522
359523
359524
359534
359542
359561
359564
359566
359567
359568
359570
359573
359577
359578
359579
359627
359704
359706
359710
359712
359722
359724
359748
359750
359751
359752
359758
359762
359774
359780
359803
359804
359807
359808
359811
359818
359853
359854
359868
359874
359878
359887
359899
359905
359909
359910
359923
359924
359925
359932
359938
359939
359945
359946
359967
359975
359980
359987
360007
360026
360028
360043
360052
360059
360061
360069
360104
360109
360120
360121
360132
360150
360173
360191
360222
360223
360233
360249
360276
360281
360284
360285
360286
360319
360321
360322
360326
360327
360335
360337
360341
360353
360360
360368
360369
360371
360372
360373
360374
360375
360376
360377
360378
360379
360381
360382
360384
360386
360400
360403
360450
360458
360466
360467
360468
360469
360471
360472
360475
360476
360485
360495
360509
360510
360512
360513
360516
360522
360524
360527
360528
360532
360534
360537
360538
360549
360553
360557
360560
360561
360593
360597
360620
360622
360623
360628
360631
360632
360647
360663
360681
360723
360748
360750
360754
360756
360788
360789
360790
360792
360793
360796
360797
360798
360799
360810
360819
360822
360824
360830
360833
360837
360838
360844
360845
360862
360872
360883
360893
360898
360899
360900
360903
360904
360921
360931
360933
360944
360945
360954
360956
360958
360959
360961
360964
360965
360970
360974
360978
360981
360982
360983
360984
360985
360986
360987
360993
361000
361003
361009
361021
361032
361033
361035
361037
361038
361048
361054
361059
361061
361063
361079
361103
361128
361130
361132
361154
361155
361161
361163
361175
361191
361199
361200
361206
361210
361227
361232
361233
361235
361239
361277
361278
361282
361286
361288
361296
361301
361310
361313
361314
361316
361317
361334
361341
361342
361347
361349
361366
361379
361381
361418
361429
361430
361434
361438
361458
361463
361472
361483
361486
361493
361494
361509
361511
361519
361525
361528
361546
361560
361566
361572
361574
361575
361580
361586
361618
361624
361626
361628
361629
361644
361663
361665
361667
361679
361685
361695
361699
361705
361722
361730
361732
361733
361745
361749
361753
361756
361779
361786
361809
361892
361893
361898
361899
361900
361901
361909
361917
361920
361931
361939
361940
361943
361944
361945
361953
361956
361969
361978
361986
361995
361996
362011
362026
362029
362034
362036
362037
362038
362043
362053
362061
362063
362064
362069
362074
362076
362084
362108
362121
362122
362123
362135
362141
362146
362168
362191
362198
362202
362204
362207
362208
362209
362214
362217
362221
362234
362235
362236
362237
362247
362250
362253
362256
362269
362272
362289
362296
362318
362319
362332
362351
362352
362353
362362
362363
362367
362378
362381
362397
362401
362416
362428
362429
362433
362442
362450
362451
362513
362517
362518
362520
362528
362535
362539
362541
362543
362544
362551
362552
362553
362571
362576
362577
362580
362597
362630
362635
362640
362641
362644
362647
362649
362651
362652
362653
362655
362670
362689
362695
362719
362720
362729
362730
362731
362733
362734
362735
362738
362763
362766
362782
362783
362791
362792
362793
362794
362801
362805
362806
362809
362810
362811
362812
362814
362815
362819
362823
362834
362839
362844
362850
362853
362861
362862
362864
362865
362875
362890
362896
362900
362901
362903
362905
362911
362914
362916
362917
362924
362930
362941
362950
362951
362973
362983
362991
362999
363002
363004
363005
363009
363012
363014
363015
363029
363032
363041
363047
363051
363052
363053
363054
363057
363060
363061
363069
363070
363072
363092
363109
363110
363127
363150
363153
363154
363158
363163
363169
363170
363177
363182
363190
363191
363201
363203
363204
363206
363214
363216
363217
363220
363222
363223
363224
363228
363233
363235
363236
363239
363245
363247
363250
363251
363256
363261
363273
363280
363281
363285
363292
363310
363311
363312
363313
363315
363319
363325
363333
363363
363366
363372
363373
363388
363392
363428
363432
363437
363448
363471
363481
363483
363490
363491
363492
363499
363518
363523
363529
363538
363577
363591
363599
363601
363603
363607
363611
363615
363616
363618
363635
363650
363664
363670
363671
363675
363677
363678
363680
363690
363694
363695
363701
363713
363721
363723
363728
363732
363734
363741
363742
363744
363748
363749
363753
363754
363762
363772
363940
363942
363944
363947
363949
363954
363971
363972
363975
363982
363986
363987
363991
363993
364004
364021
364042
364045
364059
364065
364066
364072
364077
364093
364102
364103
364105
364106
364110
364155
364166
364185
364207
364211
364226
364242
364248
364251
364254
364265
364266
364268
364269
364270
364273
364275
364279
364283
364296
364301
364305
364317
364322
364323
364358
364372
364373
364375
364376
364378
364386
364387
364409
364449
364453
364458
364463
364465
364470
364478
364507
364508
364516
364545
364552
364556
364562
364564
364565
364568
364576
364577
364578
364580
364588
364604
364605
364607
364608
364609
364611
364612
364615
364616
364625
364632
364633
364636
364652
364656
364663
364664
364669
364684
364693
364708
364713
364717
364718
364719
364722
364723
364725
364726
364727
364731
364737
364738
364742
364745
364750
364757
364770
364779
364787
364808
364811
364812
364820
364835
364836
364864
364869
364879
364883
364885
364888
364910
364911
364916
364922
364924
364925
364948
364949
364954
364956
364972
364976
364977
364980
365007
365009
365013
365026
365038
365066
365081
365082
365083
365084
365085
365086
365087
365089
365100
365101
365106
365108
365129
365134
365141
365145
365146
365153
365158
365164
365171
365175
365177
365178
365182
365183
365185
365188
365193
365195
365205
365213
365234
365236
365251
365254
365260
365272
365288
365308
365326
365327
365328
365332
365349
365359
365360
365369
365401
365403
365405
365406
365407
365414
365417
365419
365421
365422
365423
365427
365430
365439
365459
365477
365478
365479
365487
365496
365509
365511
365524
365525
365528
365545
365547
365548
365549
365553
365563
365566
365572
365587
365603
365608
365616
365649
365654
365655
365656
365663
365666
365678
365684
365685
365686
365687
365696
365708
365709
365710
365711
365712
365717
365719
365743
365745
365751
365753
365756
365759
365761
365770
365771
365774
365775
365776
365782
365804
365816
365819
365828
365836
365857
365858
365876
365880
365884
365885
365886
365890
365894
365904
365905
365906
365919
365920
366017
366028
366059
366066
366070
366074
366079
366093
366104
366109
366128
366134
366135
366136
366138
366139
366140
366141
366142
366143
366144
366145
366146
366147
366154
366177
366178
366184
366192
366193
366194
366195
366196
366197
366198
366199
366200
366201
366203
366207
366221
366225
366232
366234
366237
366239
366249
366277
366278
366280
366285
366286
366287
366294
366296
366297
366299
366301
366303
366313
366314
366329
366332
366337
366339
366341
366343
366346
366356
366358
366370
366378
366381
366385
366389
366390
366402
366410
366414
366423
366424
366425
366426
366436
366438
366439
366450
366453
366454
366459
366462
366465
366474
366475
366484
366495
366502
366508
366525
366527
366531
366537
366540
366541
366552
366563
366565
366580
366597
366611
366615
366665
366682
366718
366719
366721
366722
366724
366728
366731
366735
366746
366766
366781
366784
366785
366787
366791
366811
366814
366819
366820
366821
366823
366824
366826
366827
366828
366829
366833
366836
366899
366900
366902
366917
366921
366928
366940
366947
366955
366957
366969
366975
366978
366991
366994
366997
367005
367022
367047
367051
367052
367054
367087
367091
367092
367093
367094
367099
367113
367114
367115
367116
367118
367119
367123
367128
367129
367133
367148
367153
367154
367155
367159
367172
367177
367190
367199
367201
367228
367238
367240
367243
367246
367248
367255
367256
367260
367262
367267
367272
367274
367282
367284
367286
367287
367289
367292
367293
367306
367309
367323
367330
367331
367358
367370
367377
367379
367389
367406
367414
367416
367417
367418
367419
367420
367423
367435
367439
367441
367443
367473
367476
367477
367491
367492
367498
367500
367504
367505
367506
367507
367509
367517
367528
367558
367579
367583
367584
367611
367619
367629
367633
367639
367641
367643
367653
367657
367665
367668
367671
367676
367680
367684
367685
367689
367719
367720
367725
367730
367735
367743
367753
367754
367761
367769
367772
367780
367783
367799
367809
367837
367842
367843
367850
367851
367853
367854
367855
367856
367858
367861
367863
367890
367892
367893
367896
367899
367901
367902
367920
367939
367957
367958
367963
367975
367979
367989
367996
367997
367998
367999
368000
368001
368002
368003
368004
368005
368013
368022
368025
368033
368035
368046
368077
368078
368086
368240
368241
368244
368246
368265
368267
368278
368283
368285
368288
368298
368313
368327
368330
368334
368344
368349
368350
368351
368352
368359
368363
368364
368366
368368
368382
368387
368396
368397
368398
368427
368429
368430
368432
368436
368438
368440
368444
368445
368448
368452
368454
368456
368462
368466
368472
368476
368477
368478
368500
368502
368507
368508
368509
368516
368527
368535
368536
368540
368546
368547
368548
368550
368552
368554
368558
368559
368560
368566
368567
368571
368580
368581
368583
368591
368594
368610
368624
368625
368626
368633
368642
368661
368663
368665
368668
368673
368676
368709
368719
368736
368740
368752
368763
368766
368771
368776
368780
368781
368785
368788
368789
368801
368810
368816
368833
368837
368839
368845
368877
368880
368884
368909
368910
368912
368913
368915
368920
368921
368947
368951
368953
368958
368963
368966
368967
368977
368978
368979
368981
368983
368989
368991
368994
368998
369004
369010
369012
369021
369022
369023
369050
369068
369080
369081
369086
369088
369095
369096
369099
369105
369122
369123
369138
369142
369143
369148
369149
369152
369161
369162
369185
369186
369187
369189
369195
369197
369199
369200
369201
369202
369205
369226
369244
369250
369251
369261
369274
369296
369309
369310
369311
369314
369317
369325
369329
369331
369332
369333
369335
369342
369358
369360
369363
369364
369369
369373
369389
369404
369406
369408
369410
369416
369426
369431
369444
369454
369455
369456
369469
369470
369473
369482
369505
369508
369509
369512
369532
369534
369567
369573
369587
369594
369595
369614
369635
369639
369646
369651
369659
369666
369671
369741
369745
369746
369747
369748
369749
369752
369760
369769
369775
369778
369783
369798
369800
369806
369810
369844
369847
369854
369871
369874
369880
369882
369883
369925
369927
369928
369929
369933
369935
369939
369944
369951
369959
369964
369982
369983
369990
369993
369994
370000
370002
370003
370015
370017
370021
370028
370029
370038
370044
370046
370047
370048
370057
370059
370060
370064
370078
370089
370094
370097
370098
370100
370105
370107
370108
370117
370121
370126
370140
370143
370146
370149
370152
370162
370163
370312
370315
370341
370344
370368
370394
370414
370415
370417
370421
370422
370423
370424
370441
370443
370453
370458
370463
370496
370507
370534
370538
370547
370549
370551
370565
370587
370592
370597
370598
370603
370624
370626
370627
370628
370630
370631
370632
370675
370676
370684
370686
370687
370696
370707
370711
370740
370743
370744
370751
370752
370760
370761
370768
370776
370788
370806
370813
370818
370819
370820
370821
370855
370858
370890
370904
370931
370933
370934
370936
370939
370955
370967
370968
370970
370972
370973
370980
370982
370985
370987
370988
370989
370990
370992
371003
371004
371005
371007
371009
371010
371013
371015
371016
371019
371031
371033
371039
371048
371053
371054
371056
371057
371116
371121
371122
371137
371142
371155
371156
371157
371164
371171
371177
371193
371205
371207
371208
371215
371221
371224
371232
371240
371260
371262
371264
371267
371275
371279
371287
371288
371293
371294
371297
371307
371308
371310
371313
371318
371319
371322
371323
371335
371338
371339
371341
371352
371357
371358
371360
371363
371364
371368
371369
371370
371373
371377
371382
371384
371391
371395
371396
371397
371398
371402
371408
371409
371410
371412
371423
371424
371449
371450
371470
371478
371480
371495
371503
371504
371506
371508
371519
371535
371536
371538
371539
371540
371541
371542
371543
371547
371556
371565
371571
371575
371580
371583
371598
371613
371627
371628
371632
371633
371637
371640
371654
371657
371658
371679
371683
371686
371699
371730
371738
371741
371743
371746
371751
371757
371764
371766
371767
371774
371776
371777
371789
371795
371817
371818
371825
371848
371851
371862
371870
371871
371873
371874
371875
371881
371884
371890
371891
371905
371915
371926
371937
371938
371939
371941
371962
371967
371968
371971
371972
371979
371995
372035
372039
372044
372047
372059
372073
372074
372077
372078
372081
372096
372098
372117
372146
372147
372156
372158
372167
372168
372169
372170
372172
372177
372212
372220
372226
372233
372235
372246
372249
372252
372279
372290
372440
372442
372448
372467
372484
372485
372501
372503
372507
372509
372512
372523
372530
372531
372534
372540
372545
372547
372556
372557
372558
372560
372566
372573
372580
372583
372593
372597
372601
372606
372610
372611
372620
372622
372623
372624
372626
372628
372636
372638
372650
372663
372665
372670
372672
372673
372684
372693
372695
372700
372713
372720
372730
372732
372756
372759
372760
372778
372781
372803
372807
372809
372811
372812
372818
372825
372836
372845
372846
372851
372852
372853
372863
372866
372867
372879
372891
372894
372896
372905
372908
372914
372915
372920
372923
372928
372934
372941
372951
372952
372953
372963
372965
372970
372977
372983
372989
372994
372998
372999
373017
373032
373035
373043
373044
373049
373072
373075
373079
373080
373081
373082
373083
373084
373085
373086
373087
373088
373090
373091
373092
373093
373094
373095
373106
373108
373111
373112
373121
373125
373128
373147
373152
373158
373160
373162
373167
373170
373176
373179
373180
373182
373187
373190
373191
373194
373206
373208
373211
373220
373226
373227
373228
373240
373249
373255
373257
373258
373261
373266
373276
373288
373289
373295
373322
373332
373335
373341
373342
373350
373352
373353
373357
373358
373359
373367
373381
373382
373383
373384
373388
373394
373406
373414
373416
373424
373425
373434
373436
373438
373439
373454
373455
373460
373461
373471
373474
373491
373502
373514
373516
373517
373539
373543
373544
373545
373547
373550
373551
373555
373557
373578
373583
373587
373597
373604
373610
373617
373618
373619
373633
373634
373635
373638
373639
373640
373642
373646
373647
373650
373651
373652
373655
373660
373662
373667
373668
373669
373670
373675
373677
373678
373679
373680
373681
373683
373684
373685
373686
373687
373688
373690
373691
373692
373693
373694
373695
373696
373697
373700
373703
373747
373751
373753
373769
373786
373804
373841
373845
373846
373848
373852
373853
373854
373871
373881
373883
373888
373920
373930
373931
373932
373936
373937
373938
373942
373954
373973
373988
373989
373991
373992
373995
373997
374013
374014
374016
374017
374019
374026
374027
374028
374041
374043
374048
374053
374056
374057
374069
374091
374101
374106
374114
374126
374144
374145
374151
374157
374159
374160
374161
374162
374163
374165
374166
374171
374172
374173
374175
374176
374177
374178
374179
374192
374194
374199
374210
374213
374214
374241
374242
374248
374252
374256
374257
374258
374264
374267
374269
374276
374277
374279
374280
374298
374299
374300
374301
374315
374316
374323
374324
374333
374337
374348
374382
374398
374416
374422
374424
374434
374435
374436
374446
374603
374638
374640
374643
374644
374646
374647
374652
374672
374676
374677
374681
374682
374687
374689
374700
374719
374728
374731
374734
374750
374752
374755
374761
374763
374764
374769
374771
374772
374773
374774
374775
374776
374788
374790
374793
374794
374799
374800
374811
374815
374818
374823
374824
374846
374848
374851
374863
374869
374870
374896
374905
374916
374918
374929
374931
374996
375015
375016
375021
375023
375027
375040
375044
375054
375070
375075
375090
375095
375096
375113
375117
375123
375124
375125
375126
375127
375147
375163
375164
375173
375175
375176
375182
375184
375188
375197
375211
375214
375215
375226
375227
375228
375237
375248
375268
375276
375277
375278
375280
375283
375285
375291
375297
375298
375309
375310
375316
375329
375330
375337
375339
375340
375347
375367
375368
375369
375370
375371
375372
375375
375376
375377
375388
375390
375391
375392
375402
375404
375407
375418
375421
375428
375429
375430
375431
375432
375433
375434
375443
375449
375451
375461
375463
375486
375492
375494
375497
375500
375501
375502
375503
375504
375520
375529
375530
375534
375540
375550
375552
375556
375565
375588
375591
375604
375605
375607
375609
375612
375616
375622
375624
375625
375628
375629
375633
375634
375639
375649
375668
375669
375674
375676
375677
375682
375690
375710
375714
375717
375725
375726
375732
375740
375748
375752
375775
375787
375789
375794
375802
375807
375809
375816
375817
375818
375819
375821
375822
375823
375824
375825
375826
375828
375829
375830
375834
375840
375841
375847
375848
375851
375857
375861
375864
375867
375868
375870
375875
375876
375883
375885
375886
375903
375905
375906
375934
375937
375938
375939
375940
375945
375946
375949
375962
375967
375969
375970
375972
375978
375983
375988
375997
376041
376052
376057
376063
376069
376078
376086
376090
376091
376096
376097
376099
376132
376138
376147
376150
376153
376162
376168
376176
376178
376179
376198
376208
376219
376226
376234
376241
376244
376245
376246
376252
376254
376255
376256
376266
376284
376288
376294
376307
376313
376314
376326
376327
376339
376352
376353
376365
376372
376375
376376
376377
376378
376379
376380
376381
376382
376383
376384
376386
376388
376391
376392
376395
376398
376430
376443
376454
376455
376459
376468
376479
376480
376482
376485
376491
376494
376529
376531
376542
376549
376551
376552
376555
376556
376560
376572
376577
376697
376699
376701
376707
376708
376710
376712
376716
376722
376724
376727
376731
376732
376739
376743
376744
376750
376753
376754
376773
376779
376794
376795
376801
376805
376809
376810
376815
376841
376856
376870
376879
376883
376886
376894
376895
376911
376923
376934
376937
376939
376942
376948
376950
376963
376968
376970
376975
377005
377009
377010
377024
377027
377030
377031
377038
377044
377050
377051
377052
377074
377080
377097
377100
377104
377110
377111
377115
377118
377143
377154
377156
377173
377180
377185
377186
377188
377192
377199
377200
377201
377203
377216
377218
377219
377232
377261
377267
377271
377276
377287
377288
377291
377292
377297
377306
377321
377341
377415
377426
377427
377429
377432
377447
377448
377449
377469
377472
377473
377474
377475
377476
377478
377485
377487
377502
377523
377525
377529
377539
377542
377543
377544
377554
377556
377558
377580
377589
377590
377596
377597
377603
377604
377605
377606
377607
377609
377611
377612
377614
377622
377624
377625
377627
377628
377629
377630
377631
377632
377633
377636
377637
377638
377639
377643
377644
377645
377646
377647
377648
377649
377650
377651
377653
377654
377656
377657
377659
377660
377661
377662
377664
377665
377667
377668
377669
377670
377671
377672
377673
377678
377680
377681
377682
377683
377686
377691
377692
377693
377694
377695
377696
377698
377699
377701
377702
377705
377710
377712
377713
377714
377715
377716
377717
377721
377723
377724
377725
377727
377729
377730
377731
377733
377734
377735
377738
377739
377746
377753
377774
377778
377779
377781
377802
377803
377808
377818
377820
377823
377825
377833
377846
377847
377850
377856
377857
377860
377863
377871
377878
377886
377887
377888
377899
377906
377910
377911
377929
377930
377931
377933
377934
377940
377942
377943
377947
377952
377954
377958
377961
377963
377971
377975
377990
377991
377994
378005
378008
378009
378012
378015
378030
378034
378050
378054
378055
378056
378081
378083
378085
378091
378093
378105
378107
378108
378110
378112
378113
378114
378115
378120
378136
378139
378140
378141
378147
378155
378174
378181
378195
378210
378212
378221
378226
378231
378240
378241
378248
378249
378251
378257
378265
378268
378276
378292
378293
378317
378323
378324
378325
378328
378335
378338
378344
378347
378367
378382
378398
378414
378415
378416
378418
378419
378421
378458
378459
378464
378480
378481
378482
378483
378485
378487
378491
378493
378494
378495
378501
378503
378504
378511
378516
378518
378521
378524
378544
378552
378557
378559
378560
378574
378575
378576
378577
378578
378580
378583
378589
378591
378592
378593
378595
378597
378600
378606
378619
378620
378622
378624
378629
378631
378632
378634
378646
378647
378652
378666
378669
378687
378689
378700
378711
378715
378717
378719
378720
378728
378735
378740
378742
378743
378748
378751
378754
378764
378778
378779
378787
378796
378798
378802
378803
378805
378828
378831
378837
378838
378843
378850
378852
378854
378855
378857
378859
378862
378863
378866
378867
378875
378876
378879
378882
378884
378887
378888
378889
378890
378891
378892
378896
378899
378912
378921
378927
378931
378932
378944
378948
378965
378966
378968
378975
378976
378977
378979
378982
378986
378992
379000
379014
379023
379028
379035
379037
379039
379050
379058
379060
379061
379077
379081
379083
379084
379093
379113
379213
379215
379216
379217
379225
379226
379227
379238
379240
379243
379244
379247
379265
379268
379269
379275
379278
379280
379300
379301
379302
379304
379305
379328
379329
379332
379336
379340
379343
379366
379369
379371
379374
379377
379383
379384
379385
379386
379387
379388
379389
379390
379391
379395
379399
379400
379410
379420
379428
379437
379453
379465
379468
379476
379481
379502
379504
379511
379518
379534
379542
379547
379550
379555
379564
379572
379574
379579
379581
379582
379591
379608
379616
379619
379620
379626
379640
379641
379656
379658
379668
379675
379676
379680
379682
379696
379697
379699
379700
379704
379706
379713
379739
379762
379767
379769
379773
379774
379779
379780
379781
379782
379784
379785
379786
379787
379788
379789
379790
379791
379802
379807
379811
379815
379821
379832
379833
379840
379842
379847
379848
379852
379853
379856
379873
379874
379881
379887
379904
379908
379913
379919
379931
379956
379957
379962
379963
379966
379967
379974
379975
379979
379981
379990
379995
380034
380037
380038
380049
380055
380069
380078
380106
380109
380118
380134
380137
380147
380152
380158
380162
380163
380167
380169
380172
380178
380188
380189
380206
380214
380236
380238
380240
380288
380294
380295
380296
380297
380298
380299
380300
380312
380320
380326
380331
380332
380333
380334
380335
380336
380338
380347
380350
380352
380354
380365
380376
380379
380381
380383
380400
380404
380411
380412
380414
380416
380418
380422
380423
380430
380431
380432
380436
380443
380451
380452
380453
380454
380455
380456
380457
380458
380459
380461
380462
380463
380464
380465
380470
380472
380477
380480
380481
380487
380491
380509
380513
380514
380517
380519
380531
380534
380546
380547
380552
380556
380569
380571
380595
380599
380605
380606
380613
380614
380621
380627
380631
380633
380634
380650
380667
380686
380689
380690
380694
380713
380729
380741
380748
380750
380756
380769
380770
380775
380792
380820
380823
380833
380838
380848
380861
380866
380872
380876
380879
380883
380891
380893
380894
380895
380896
380897
380899
380900
380901
380902
380913
380924
380931
380933
380952
380956
380957
380974
380982
380983
381015
381037
381038
381071
381072
381073
381074
381078
381079
381082
381083
381089
381094
381099
381108
381124
381130
381131
381133
381142
381153
381154
381155
381156
381157
381162
381172
381173
381174
381182
381183
381189
381193
381198
381204
381205
381207
381214
381219
381220
381230
381233
381234
381237
381242
381243
381244
381248
381255
381257
381258
381260
381269
381270
381271
381272
381273
381275
381282
381288
381300
381302
381303
381316
381320
381322
381333
381378
381522
381524
381544
381567
381598
381610
381611
381612
381616
381621
381640
381666
381667
381668
381680
381681
381687
381688
381689
381690
381694
381698
381699
381700
381707
381708
381709
381710
381733
381736
381739
381741
381754
381768
381798
381799
381801
381804
381806
381807
381810
381811
381829
381836
381837
381838
381840
381845
381854
381855
381856
381878
381880
381881
381882
381885
381889
381913
381923
381924
381928
381929
381940
381941
381953
381969
381971
381985
381988
381989
381990
381991
381994
382000
382001
382002
382010
382045
382053
382059
382081
382101
382102
382104
382106
382107
382139
382143
382146
382154
382158
382163
382167
382168
382174
382188
382199
382202
382203
382216
382241
382242
382243
382258
382263
382275
382278
382279
382280
382281
382282
382283
382297
382298
382309
382313
382315
382321
382325
382329
382336
382353
382357
382360
382361
382383
382395
382421
382426
382427
382429
382431
382432
382437
382459
382465
382480
382483
382484
382485
382487
382488
382490
382491
382493
382496
382499
382501
382504
382509
382510
382512
382513
382514
382524
382525
382526
382527
382529
382531
382532
382533
382534
382539
382540
382547
382549
382551
382557
382561
382562
382563
382565
382589
382609
382627
382629
382631
382632
382635
382640
382641
382645
382648
382656
382658
382659
382660
382661
382667
382701
382722
382731
382735
382751
382752
382753
382778
382787
382800
382804
382805
382826
382827
382831
382835
382842
382846
382847
382851
382859
382865
382897
382903
382921
382928
382931
382935
382939
382940
382942
382948
382949
382955
382956
382960
382975
383000
383002
383011
383012
383013
383014
383016
383019
383022
383024
383025
383026
383028
383031
383039
383042
383043
383049
383066
383075
383082
383098
383106
383112
383115
383116
383123
383127
383128
383148
383149
383181
383184
383195
383229
383234
383246
383248
383255
383262
383276
383299
383303
383311
383312
383321
383322
383324
383325
383326
383331
383332
383333
383337
383339
383344
383353
383354
383361
383365
383368
383369
383371
383372
383375
383381
383387
383390
383391
383403
383405
383406
383419
383426
383427
383438
383441
383453
383462
383464
383470
383471
383473
383475
383476
383477
383484
383487
383490
383491
383492
383495
383504
383515
383516
383517
383518
383529
383533
383536
383540
383550
383553
383555
383556
383557
383565
383581
383585
383589
383592
383593
383594
383596
383602
383604
383614
383615
383616
383617
383618
383619
383622
383623
383624
383631
383655
383678
383681
383684
383689
383691
383693
383699
383710
383715
383717
383733
383737
383749
383751
383755
383772
383774
383841
383852
383854
383855
383864
383865
383869
383874
383875
383877
383878
383879
383880
383891
383893
383895
383915
383927
383933
383934
383935
383948
383953
383986
384016
384020
384026
384031
384034
384047
384053
384056
384068
384069
384070
384071
384072
384081
384085
384089
384100
384107
384108
384127
384139
384140
384142
384152
384173
384182
384189
384205
384207
384223
384237
384242
384251
384254
384255
384261
384268
384270
384278
384279
384286
384338
384351
384354
384366
384382
384384
384394
384405
384420
384435
384437
384449
384484
384500
384501
384503
384505
384508
384509
384510
384511
384512
384520
384521
384526
384528
384557
384561
384565
384575
384581
384587
384588
384595
384600
384601
384613
384618
384620
384621
384624
384626
384630
384635
384638
384643
384669
384672
384675
384682
384691
384695
384703
384714
384718
384725
384736
384737
384749
384750
384774
384777
384800
384806
384809
384825
384827
384828
384829
384833
384848
384859
384862
384871
384878
384892
384893
384896
384897
384907
384909
384917
384929
384931
384933
384934
384935
384942
384943
384944
384945
384946
384951
384952
384958
384959
384965
384966
384975
384980
384990
384998
385005
385008
385009
385010
385027
385029
385030
385044
385095
385098
385110
385124
385127
385129
385132
385139
385142
385149
385150
385151
385170
385173
385175
385180
385185
385186
385187
385188
385191
385195
385198
385210
385224
385225
385229
385233
385234
385238
385243
385249
385257
385258
385282
385301
385317
385329
385330
385332
385342
385346
385347
385348
385352
385374
385379
385383
385401
385403
385406
385408
385409
385426
385455
385463
385464
385469
385474
385484
385485
385493
385497
385500
385502
385514
385517
385553
385559
385561
385562
385571
385573
385574
385575
385576
385577
385580
385581
385582
385583
385587
385594
385603
385614
385634
385655
385658
385672
385674
385675
385680
385702
385707
385769
385779
385781
385788
385821
385822
385828
385857
385858
385867
385870
385871
385872
385873
385874
385875
385876
385923
385924
385925
385926
385943
385948
385950
385953
385959
385961
385962
385968
385971
385978
385979
386000
386009
386012
386024
386028
386029
386034
386053
386056
386057
386068
386079
386080
386091
386092
386099
386100
386116
386117
386119
386120
386122
386123
386128
386129
386133
386137
386140
386152
386153
386163
386169
386170
386171
386186
386192
386202
386208
386214
386234
386238
386241
386251
386255
386256
386266
386267
386270
386279
386291
386295
386296
386297
386301
386306
386314
386315
386316
386320
386321
386324
386327
386328
386340
386343
386356
386383
386386
386401
386418
386419
386426
386434
386435
386439
386440
386451
386453
386454
386456
386459
386475
386482
386484
386490
386495
386498
386502
386513
386515
386520
386526
386529
386534
386536
386537
386538
386539
386541
386547
386549
386557
386566
386567
386581
386582
386586
386594
386605
386612
386622
386640
386649
386650
386656
386659
386665
386675
386677
386678
386679
386681
386684
386697
386698
386699
386701
386703
386704
386707
386710
386712
386714
386724
386725
386726
386727
386728
386730
386731
386732
386738
386750
386752
386761
386762
386763
386766
386782
386785
386786
386793
386804
386818
386821
386822
386868
386906
386910
386912
386923
386928
386936
386937
386938
386940
386959
386961
386963
386969
387013
387019
387020
387022
387030
387040
387056
387059
387060
387069
387093
387099
387101
387106
387107
387109
387110
387136
387137
387138
387139
387140
387141
387170
387185
387189
387190
387192
387200
387205
387206
387211
387218
387241
387242
387244
387267
387287
387290
387300
387302
387304
387305
387309
387310
387314
387315
387316
387324
387328
387340
387341
387351
387352
387354
387361
387362
387364
387365
387371
387372
387379
387383
387405
387408
387415
387418
387425
387432
387436
387440
387457
387460
387462
387464
387465
387466
387468
387470
387471
387487
387488
387489
387497
387501
387503
387504
387505
387510
387520
387525
387536
387540
387541
387558
387559
387563
387564
387577
387587
387595
387596
387602
387604
387605
387611
387613
387617
387619
387623
387624
387650
387651
387674
387689
387690
387697
387700
387701
387702
387704
387705
387706
387707
387712
387713
387736
387743
387747
387763
387772
387773
387774
387782
387788
387794
387810
387815
387819
387820
387823
387838
387858
387872
387873
387885
387887
387888
387901
387911
387914
387929
387930
387934
387936
387938
387939
387944
387954
387955
387956
387958
387959
387960
387961
387964
387967
387972
387982
387992
387993
387994
387995
387996
387997
387998
388003
388010
388011
388014
388016
388018
388031
388034
388037
388065
388073
388085
388103
388104
388106
388113
388117
388118
388119
388121
388129
388147
388155
388157
388158
388159
388169
388170
388172
388186
388190
388191
388195
388196
388199
388203
388206
388207
388208
388220
388234
388241
388242
388246
388250
388262
388279
388280
388288
388294
388299
388301
388302
388304
388305
388306
388307
388308
388309
388310
388311
388312
388313
388315
388316
388319
388320
388336
388342
388346
388360
388363
388364
388366
388370
388372
388380
388381
388400
388403
388463
388508
388518
388519
388539
388545
388592
388593
388604
388607
388615
388616
388619
388633
388639
388646
388648
388650
388651
388652
388670
388682
388689
388695
388697
388700
388701
388702
388713
388714
388715
388720
388728
388758
388760
388761
388762
388769
388770
388773
388782
388783
388784
388786
388789
388791
388822
388840
388841
388842
388864
388866
388867
388870
388880
388884
388885
388886
388887
388893
388899
388905
388907
388921
388929
388936
388939
388941
388945
388946
388950
388959
388989
388991
388993
388994
388995
388996
388997
388998
388999
389000
389001
389008
389020
389023
389026
389027
389028
389034
389035
389036
389039
389044
389048
389063
389064
389068
389092
389111
389130
389131
389136
389147
389153
389154
389155
389157
389158
389159
389167
389168
389172
389173
389175
389176
389177
389181
389188
389189
389195
389199
389208
389214
389218
389219
389236
389244
389248
389250
389259
389263
389264
389268
389269
389270
389272
389282
389290
389292
389300
389313
389316
389329
389340
389341
389349
389351
389354
389356
389365
389369
389376
389400
389405
389409
389410
389420
389428
389436
389439
389441
389442
389444
389454
389457
389458
389459
389460
389481
389483
389485
389487
389490
389492
389494
389495
389497
389498
389500
389501
389503
389504
389505
389508
389509
389516
389522
389524
389525
389526
389528
389544
389564
389566
389567
389568
389571
389575
389578
389579
389586
389587
389588
389596
389599
389600
389601
389606
389628
389634
389640
389650
389660
389661
389680
389714
389715
389717
389719
389720
389721
389722
389726
389738
389759
389763
389765
389767
389770
389771
389778
389779
389780
389787
389789
389798
389799
389802
389803
389804
389805
389806
389807
389809
389811
389812
389814
389819
389820
389821
389822
389823
389824
389825
389826
389827
389828
389838
389841
389843
389848
389868
389869
389870
389873
389874
389875
389876
389892
389894
389898
389905
389914
389925
389937
389942
389957
389963
389976
389991
389992
389996
390043
390048
390055
390059
390060
390062
390063
390065
390067
390068
390078
390086
390102
390108
390112
390114
390147
390148
390151
390153
390156
390157
390158
390169
390170
390175
390176
390177
390178
390179
390206
390209
390210
390211
390213
390214
390216
390217
390218
390221
390222
390240
390244
390250
390257
390274
390278
390286
390295
390297
390303
390321
390329
390330
390331
390345
390363
390396
390399
390403
390404
390406
390408
390410
390423
390426
390442
390451
390453
390456
390457
390476
390478
390481
390482
390487
390493
390494
390500
390511
390514
390524
390526
390552
390557
390559
390590
390593
390612
390646
390651
390660
390661
390662
390663
390668
390674
390679
390681
390693
390694
390717
390718
390743
390745
390747
390752
390759
390765
390783
390784
390788
390790
390797
390812
390823
390826
390847
390851
390863
390884
390885
390891
390893
390896
390897
390898
390900
390909
390914
390921
390928
390933
390938
390940
390944
390947
390960
390966
390970
390976
390986
390989
390990
390991
390995
391004
391006
391007
391008
391011
391014
391021
391032
391033
391036
391063
391074
391077
391094
391116
391117
391124
391130
391144
391145
391149
391150
391170
391172
391173
391176
391186
391190
391202
391228
391231
391237
391238
391252
391256
391260
391261
391262
391264
391288
391293
391295
391296
391299
391300
391310
391318
391326
391327
391390
391393
391395
391396
391402
391429
391431
391435
391436
391441
391444
391451
391454
391457
391461
391469
391470
391479
391480
391481
391489
391492
391499
391513
391517
391519
391529
391544
391545
391564
391568
391575
391579
391583
391586
391592
391601
391627
391628
391630
391631
391640
391645
391648
391650
391655
391656
391659
391685
391686
391695
391696
391699
391703
391757
391764
391778
391781
391795
391799
391807
391812
391817
391824
391825
392004
392011
392028
392048
392065
392066
392069
392074
392079
392085
392088
392090
392092
392093
392094
392095
392096
392100
392101
392125
392135
392136
392137
392138
392140
392148
392153
392175
392177
392178
392181
392186
392192
392197
392206
392211
392212
392230
392268
392281
392283
392284
392291
392295
392311
392323
392328
392339
392350
392351
392352
392354
392379
392384
392395
392403
392404
392405
392406
392407
392408
392418
392419
392421
392430
392434
392438
392450
392456
392462
392467
392475
392477
392478
392479
392480
392481
392483
392484
392485
392486
392489
392490
392493
392494
392510
392524
392525
392531
392546
392550
392551
392557
392564
392574
392579
392590
392595
392642
392645
392647
392666
392677
392678
392690
392694
392705
392736
392738
392740
392746
392751
392765
392781
392782
392783
392786
392787
392792
392801
392805
392808
392809
392812
392813
392830
392832
392833
392835
392836
392837
392840
392844
392848
392849
392856
392876
392877
392878
392879
392886
392894
392907
392913
392915
392939
392944
392945
392949
392960
392966
392977
392987
392988
393027
393030
393037
393039
393041
393042
393054
393056
393057
393059
393063
393070
393071
393101
393102
393109
393118
393124
393135
393137
393143
393146
393149
393159
393160
393164
393165
393183
393185
393194
393201
393204
393224
393227
393229
393232
393253
393267
393288
393298
393315
393331
393361
393362
393363
393377
393393
393437
393439
393441
393443
393444
393445
393448
393459
393464
393466
393475
393477
393481
393487
393505
393506
393510
393514
393522
393531
393538
393546
393550
393552
393554
393556
393557
393562
393571
393574
393580
393586
393596
393597
393618
393629
393630
393633
393635
393637
393639
393642
393643
393647
393651
393655
393656
393665
393677
393680
393681
393684
393685
393686
393689
393696
393704
393720
393725
393728
393775
393777
393780
393786
393787
393791
393822
393838
393845
393846
393847
393848
393849
393852
393862
393863
393864
393871
393872
393874
393877
393878
393892
393893
393905
393915
393919
393930
393931
393946
393948
393951
393954
393957
393965
393966
393977
393992
394001
394032
394034
394060
394064
394072
394110
394113
394117
394121
394122
394125
394131
394133
394136
394140
394143
394144
394151
394152
394174
394231
394233
394249
394250
394262
394266
394271
394273
394274
394275
394276
394277
394278
394279
394280
394281
394282
394291
394308
394311
394313
394314
394317
394320
394321
394331
394333
394338
394354
394362
394364
394365
394367
394369
394379
394381
394384
394403
394404
394412
394434
394444
394452
394466
394470
394475
394476
394480
394485
394486
394494
394498
394510
394514
394531
394538
394542
394545
394547
394577
394580
394582
394630
394634
394636
394637
394638
394640
394642
394646
394649
394651
394659
394661
394663
394667
394669
394672
394673
394675
394686
394690
394698
394705
394714
394728
394729
394732
394733
394734
394735
394738
394747
394751
394752
394753
394754
394755
394757
394773
394786
394798
394823
394829
394832
394836
394838
394842
394843
394865
394878
394879
394880
394882
394884
394885
394890
394894
394906
394907
394909
394918
394925
394928
394929
394931
394932
394945
394949
394957
394962
394964
394974
394991
394999
395000
395001
395004
395006
395007
395008
395015
395016
395018
395034
395039
395044
395045
395046
395048
395049
395050
395051
395055
395059
395060
395064
395065
395066
395067
395068
395069
395070
395071
395072
395073
395074
395075
395076
395077
395078
395079
395080
395081
395082
395083
395084
395086
395087
395088
395089
395090
395091
395092
395093
395094
395095
395096
395097
395107
395111
395119
395120
395127
395145
395146
395148
395149
395151
395152
395154
395155
395156
395157
395158
395165
395172
395187
395257
395278
395280
395291
395294
395306
395307
395312
395316
395317
395322
395328
395347
395362
395365
395370
395403
395407
395411
395419
395422
395423
395424
395437
395441
395445
395452
395465
395474
395478
395489
395496
395504
395511
395513
395514
395539
395551
395552
395560
395561
395562
395564
395577
395580
395581
395586
395591
395595
395599
395610
395616
395618
395627
395636
395672
395674
395675
395680
395681
395682
395685
395686
395687
395689
395693
395702
395728
395741
395746
395757
395758
395763
395767
395779
395781
395786
395788
395808
395810
395812
395824
395828
395845
395847
395849
395871
395873
395875
395877
395880
395890
395894
395900
395901
395905
395909
395910
395914
395917
395927
395929
395958
395982
396050
396051
396063
396064
396066
396067
396068
396077
396078
396080
396084
396089
396091
396098
396104
396108
396109
396123
396137
396142
396145
396151
396170
396171
396176
396179
396182
396193
396195
396196
396201
396214
396216
396220
396222
396227
396228
396230
396233
396234
396235
396238
396239
396240
396244
396246
396250
396263
396264
396265
396280
396281
396283
396286
396287
396289
396290
396292
396300
396312
396335
396336
396338
396346
396351
396352
396356
396364
396365
396383
396385
396399
396402
396403
396404
396405
396412
396424
396425
396427
396428
396447
396460
396461
396471
396473
396474
396476
396481
396487
396488
396491
396497
396508
396528
396533
396535
396536
396545
396553
396559
396566
396568
396572
396573
396574
396581
396606
396608
396616
396618
396628
396631
396633
396634
396635
396636
396637
396638
396639
396640
396649
396660
396662
396667
396668
396680
396687
396690
396693
396697
396701
396702
396704
396706
396707
396708
396710
396726
396739
396743
396745
396763
396766
396767
396768
396770
396771
396777
396779
396794
396819
396863
396871
396883
396889
396895
396896
396908
396911
396915
396917
396920
396928
396929
396930
396931
396966
396977
396983
396991
397014
397015
397021
397027
397032
397033
397035
397036
397040
397048
397050
397059
397060
397061
397063
397064
397152
397153
397155
397159
397161
397162
397163
397181
397184
397195
397198
397205
397208
397219
397221
397282
397315
397376
397386
397400
397403
397404
397406
397407
397414
397422
397428
397431
397454
397459
397487
397488
397489
397491
397494
397548
397549
397553
397554
397556
397570
397571
397577
397580
397588
397590
397592
397595
397596
397597
397605
397641
397653
397657
397673
397691
397692
397693
397700
397712
397713
397716
397717
397732
397741
397750
397753
397758
397759
397765
397767
397778
397779
397780
397784
397793
397800
397807
397828
397837
397849
397865
397867
397869
397871
397872
397873
397877
397881
397894
397898
397908
397909
397917
397919
397921
397923
397927
397933
397935
397936
397937
397938
397941
397944
397969
397971
397972
397975
397980
398002
398011
398019
398020
398021
398022
398026
398027
398028
398030
398045
398067
398082
398090
398098
398099
398101
398103
398104
398112
398117
398121
398128
398136
398137
398141
398144
398145
398146
398147
398148
398149
398162
398163
398164
398166
398179
398183
398186
398187
398203
398205
398219
398220
398229
398297
398298
398299
398300
398303
398326
398347
398351
398412
398416
398417
398420
398447
398451
398453
398454
398460
398464
398479
398480
398481
398482
398483
398484
398485
398486
398487
398490
398499
398500
398503
398506
398507
398509
398511
398513
398514
398516
398518
398519
398523
398544
398570
398571
398579
398600
398601
398604
398610
398625
398630
398633
398642
398648
398649
398650
398654
398658
398679
398689
398690
398692
398699
398706
398707
398708
398711
398729
398731
398732
398735
398752
398753
398769
398774
398815
398816
398832
398833
398836
398838
398840
398898
398900
398901
398902
398903
398904
398905
398906
398907
398908
398916
398930
398931
398932
398933
398934
398935
398936
398937
398938
398943
398944
398946
398947
398954
398957
398976
398985
399000
399056
399058
399064
399088
399093
399094
399099
399107
399112
399146
399151
399152
399153
399160
399164
399168
399169
399172
399195
399218
399234
399235
399239
399240
399243
399244
399245
399246
399247
399248
399249
399250
399256
399294
399319
399333
399334
399335
399336
399337
399339
399351
399363
399365
399386
399407
399418
399421
399422
399436
399440
399449
399451
399464
399470
399476
399489
399491
399492
399500
399503
399510
399512
399513
399514
399515
399516
399517
399527
399533
399548
399549
399571
399578
399579
399583
399584
399588
399608
399609
399626
399635
399644
399652
399700
399701
399710
399717
399720
399734
399737
399748
399749
399759
399761
399762
399764
399768
399777
399778
399780
399782
399794
399806
399808
399812
399818
399830
399840
399851
399857
399858
399859
399871
399872
399879
399884
399892
399894
399897
399898
399903
399910
399928
399929
399935
399936
399938
399940
399942
399954
399955
399974
399976
399977
399978
399984
399997
399998
399999
400000
400003
400005
400026
400073
400075
400087
400092
400094
400098
400100
400101
400104
400108
400110
400118
400124
400125
400126
400127
400128
400129
400130
400131
400132
400133
400134
400135
400136
400137
400138
400139
400140
400141
400142
400143
400144
400145
400146
400147
400148
400149
400150
400151
400152
400153
400154
400158
400164
400171
400173
400177
400179
400187
400190
400223
400236
400241
400248
400250
400253
400254
400255
400257
400258
400272
400276
400278
400292
400293
400294
400301
400306
400313
400329
400332
400343
400344
400345
400346
400349
400350
400361
400363
400364
400372
400373
400389
400392
400421
400425
400427
400429
400435
400436
400444
400447
400465
400469
400472
400486
400492
400497
400500
400505
400506
400512
400517
400519
400520
400536
400539
400548
400549
400550
400558
400562
400563
400564
400565
400579
400581
400589
400601
400611
400612
400614
400621
400624
400642
400657
400659
400679
400684
400705
400711
400713
400714
400715
400716
400721
400722
400723
400724
400725
400729
400731
400732
400736
400737
400738
400747
400748
400749
400754
400756
400758
400760
400761
400762
400763
400768
400771
400782
400783
400788
400806
400808
400810
400818
400819
400820
400821
400823
400825
400826
400827
400828
400830
400831
400834
400869
400870
400879
400888
400892
400901
400930
400931
400932
400933
400934
400935
400937
400938
400939
400940
400941
400942
400945
400974
400978
401041
401048
401050
401051
401062
401067
401084
401087
401093
401098
401103
401104
401105
401106
401112
401122
401147
401164
401173
401175
401197
401198
401199
401200
401203
401213
401217
401225
401228
401233
401236
401240
401256
401267
401277
401278
401284
401286
401289
401312
401314
401346
401361
401363
401372
401402
401410
401412
401420
401423
401425
401426
401427
401441
401445
401457
401494
401495
401496
401498
401499
401517
401518
401520
401521
401526
401541
401542
401544
401548
401565
401571
401587
401602
401618
401620
401638
401639
401640
401643
401648
401659
401660
401673
401681
401689
401694
401699
401700
401706
401711
401712
401714
401716
401717
401718
401719
401720
401721
401722
401724
401725
401727
401728
401730
401738
401739
401751
401761
401777
401812
401821
401823
401831
401834
401844
401852
401853
401857
401859
401864
401867
401876
401881
401902
401918
401925
401928
401931
401941
401942
401945
401955
401963
401971
401973
401975
401977
401978
401985
401986
401993
401997
401999
402007
402020
402021
402024
402036
402038
402043
402046
402053
402054
402063
402068
402079
402083
402086
402096
402097
402098
402104
402105
402106
402112
402119
402127
402130
402134
402143
402152
402154
402169
402173
402188
402191
402197
402216
402225
402242
402246
402248
402250
402251
402252
402258
402263
402272
402278
402280
402281
402299
402300
402301
402311
402320
402324
402329
402330
402331
402346
402347
402354
402356
402358
402361
402371
402372
402373
402382
402386
402399
402401
402407
402411
402417
402420
402431
402441
402442
402447
402450
402452
402456
402464
402466
402473
402474
402475
402490
402491
402494
402496
402508
402514
402517
402518
402522
402539
402543
402545
402547
402552
402557
402558
402559
402566
402567
402571
402572
402574
402580
402589
402591
402593
402597
402598
402599
402604
402615
402617
402624
402628
402634
402639
402640
402649
402662
402667
402670
402686
402692
402696
402697
402705
402706
402719
402730
402742
402746
402749
402750
402758
402759
402760
402771
402776
402787
402788
402802
402811
402814
402816
402817
402822
402828
402839
402845
402848
402855
402868
402871
402872
402874
402876
402879
402885
402886
402889
402893
402901
402902
402903
402906
402907
402924
402926
402937
402962
402966
402967
402974
402975
402976
402977
402993
403003
403012
403016
403017
403029
403030
403031
403043
403044
403053
403054
403063
403067
403075
403081
403086
403095
403097
403100
403101
403102
403103
403104
403110
403114
403116
403125
403133
403135
403136
403137
403138
403141
403142
403146
403148
403152
403154
403156
403162
403163
403165
403168
403170
403171
403172
403179
403183
403184
403186
403187
403202
403234
403242
403243
403245
403246
403255
403263
403264
403285
403297
403301
403303
403309
403330
403368
403369
403372
403377
403383
403384
403389
403390
403392
403393
403394
403408
403409
403412
403419
403425
403429
403430
403439
403440
403442
403444
403445
403447
403467
403473
403480
403481
403482
403498
403507
403508
403513
403515
403516
403517
403523
403534
403537
403566
403575
403579
403588
403589
403593
403597
403601
403612
403616
403628
403643
403645
403670
403675
403676
403680
403681
403688
403689
403692
403693
403710
403712
403713
403732
403743
403745
403749
403759
403768
403780
403782
403793
403798
403811
403813
403834
403836
403841
403853
403854
403855
403856
403865
403867
403869
403870
403871
403875
403886
403888
403890
403895
403915
403921
403925
403935
403957
403963
403969
403971
403978
403980
403996
403998
404001
404007
404008
404010
404022
404026
404040
404062
404097
404105
404108
404115
404123
404124
404127
404135
404136
404137
404138
404139
404140
404151
404152
404154
404161
404169
404180
404181
404183
404202
404205
404209
404210
404216
404223
404227
404230
404231
404234
404235
404243
404246
404247
404254
404255
404257
404260
404264
404273
404295
404304
404315
404316
404317
404320
404321
404326
404337
404349
404359
404362
404363
404366
404367
404369
404375
404387
404391
404392
404408
404413
404414
404424
404425
404427
404430
404432
404436
404444
404446
404447
404449
404451
404457
404461
404474
404504
404520
404521
404524
404528
404553
404555
404559
404560
404562
404566
404576
404578
404581
404588
404598
404604
404606
404621
404625
404630
404633
404634
404636
404641
404652
404655
404662
404674
404685
404686
404693
404713
404714
404715
404720
404723
404742
404744
404752
404753
404765
404766
404772
404774
404779
404782
404807
404811
404812
404813
404814
404818
404822
404831
404836
404839
404840
404846
404849
404860
404862
404869
404874
404892
404905
404918
404930
404931
404947
404949
404954
404955
404956
404957
404958
404959
404960
404961
404962
404963
404965
404966
404970
404979
404981
404982
404985
404986
404988
404989
404996
404998
405003
405017
405018
405019
405077
405081
405090
405107
405113
405123
405160
405167
405181
405182
405183
405190
405196
405197
405212
405213
405216
405229
405237
405240
405245
405249
405265
405266
405269
405283
405285
405290
405291
405325
405330
405332
405335
405337
405340
405346
405348
405349
405354
405355
405356
405357
405358
405361
405362
405365
405367
405370
405372
405375
405386
405392
405396
405403
405407
405423
405428
405429
405431
405433
405438
405441
405443
405452
405485
405495
405501
405503
405504
405524
405525
405526
405536
405539
405554
405563
405564
405565
405566
405567
405568
405569
405571
405572
405623
405624
405625
405642
405655
405657
405663
405666
405674
405682
405691
405722
405728
405730
405731
405732
405733
405739
405740
405744
405751
405758
405759
405761
405762
405763
405764
405766
405769
405770
405776
405777
405778
405784
405785
405790
405791
405802
405805
405808
405809
405811
405822
405827
405829
405839
405847
405853
405867
405876
405877
405880
405894
405901
405928
405936
405962
405963
405971
405976
405982
405985
405995
405997
405998
406001
406004
406007
406008
406026
406032
406041
406045
406049
406050
406059
406061
406073
406074
406081
406095
406097
406099
406102
406103
406104
406107
406115
406116
406117
406128
406131
406133
406138
406139
406140
406157
406158
406162
406163
406185
406190
406198
406200
406202
406220
406224
406251
406257
406259
406272
406273
406277
406336
406338
406342
406352
406354
406368
406388
406396
406397
406399
406400
406402
406418
406424
406430
406431
406433
406434
406448
406465
406476
406481
406483
406487
406497
406506
406508
406512
406519
406520
406526
406527
406534
406537
406542
406545
406546
406547
406548
406549
406550
406561
406562
406564
406566
406578
406582
406590
406594
406598
406600
406601
406606
406613
406619
406654
406660
406671
406677
406679
406689
406699
406701
406702
406703
406725
406728
406740
406745
406753
406782
406784
406787
406791
406799
406807
406811
406827
406828
406831
406832
406835
406836
406837
406844
406853
406854
406856
406861
406866
406868
406869
406873
406881
406887
406888
406889
406898
406915
406918
406921
406936
406945
406961
406963
406985
406992
407000
407004
407006
407030
407032
407039
407045
407046
407048
407054
[truncated: 25,639,041 more chars]
